# Supplementary material for: Bis[2-(2-hy­droxy­meth­yl)pyridine-κ2 N,O](pivalato-κO)copper(II)
Source: Acta Crystallogr Sect E Struct Rep Online. 2012 Jul 14;68(Pt 8):m1055. doi: 10.1107/S1600536812030917 (PMC3414121; doi:10.1107/S1600536812030917)
Supplement: Supplementary file 1 [file e-68-m1055-sup1.cif]

##############################################################################
#                                                                            #
# This CIF contains the data in a paper accepted for publication in          #
# Acta Crystallographica Section E. It conforms to the requirements of       #
# Notes for Authors for Acta Crystallographica Section E, and has been       #
# peer reviewed under the auspices of the IUCr Commission on Journals.       #
#                                                                            #
# Full details of the Crystallographic Information File format               #
# are given in the paper "The Crystallographic Information File (CIF):       #
# a New Standard Archive File for Crystallography" by S. R. Hall, F. H.      #
# Allen and I. D. Brown [Acta Cryst. (1991), A47, 655-685].                  #
#                                                                            #
# The current version of the core CIF dictionary is obtainable from          #
# ftp://ftp.iucr.org/pub/cif_core.dic.                                       #
#                                                                            #
# Software is freely available for graphical display of the structure(s)     #
# in this CIF. For information consult the CIF software page                 #
# http://www.iucr.org/resources/cif/software.                                #
#                                                                            #
# This file may be used for bona fide research purposes within the           #
# scientific community so long as proper attribution is given to the journal # 
# article from which it was obtained.                                        #
#                                                                            #
##############################################################################
data_I
_audit_creation_method     SHELXL97
_chemical_name_systematic
;
Bis[2-(2-hydroxymethyl)pyridine-\k^2^<i>N</i>,<i>O</i>](pivalato-
\k<i>O</i>)copper(II)
;
_chemical_name_common     ?
_chemical_formula_moiety     'C22 H32 Cu N2 O6'
_chemical_formula_sum     'C22 H32 Cu N2 O6'
_chemical_formula_iupac     '[Cu (C5 H9 O2)2 (C6 H7 N O)2]'
_chemical_formula_weight     484.04
_chemical_melting_point     ?
_symmetry_cell_setting     monoclinic
_symmetry_space_group_name_H-M     'P 21/n'
_symmetry_space_group_name_Hall     '-P 2yn'
loop_
    _symmetry_equiv_pos_as_xyz
    'x, y, z'
    '-x+1/2, y+1/2, -z+1/2'
    '-x, -y, -z'
    'x-1/2, -y-1/2, z-1/2'
_cell_length_a     9.797(5)
_cell_length_b     8.829(5)
_cell_length_c     13.674(5)
_cell_angle_alpha     90.00
_cell_angle_beta     91.907(5)
_cell_angle_gamma     90.00
_cell_volume     1182.1(10)
_cell_formula_units_Z     2
_cell_measurement_reflns_used     3855
_cell_measurement_theta_min     3.2311
_cell_measurement_theta_max     71.6310
_cell_measurement_temperature     150(2)
_exptl_crystal_description     block
_exptl_crystal_colour     blue
_exptl_crystal_size_max     0.33
_exptl_crystal_size_mid     0.28
_exptl_crystal_size_min     0.23
_exptl_crystal_density_diffrn     1.360
_exptl_crystal_density_meas     ?
_exptl_crystal_density_method     'not measured'
_exptl_crystal_F_000     510
_exptl_absorpt_coefficient_mu     1.631
_exptl_absorpt_correction_type     multi-scan
_exptl_absorpt_process_details     '(CrysAlis RED; Oxford Diffraction, 2009)'
_exptl_absorpt_correction_T_min     0.6152
_exptl_absorpt_correction_T_max     0.7055
_diffrn_ambient_temperature     150(2)
_diffrn_radiation_type     CuK\a
_diffrn_radiation_wavelength     1.54180
_diffrn_radiation_source     'Micro-Focus (Cu) X-ray Source'
_diffrn_radiation_monochromator     graphite
_diffrn_measurement_device_type     'Oxford Super Nova'
_diffrn_measurement_method     \w/\q
_diffrn_detector_area_resol_mean     15.9948
_diffrn_reflns_number     6929
_diffrn_reflns_av_R_equivalents     0.0361
_diffrn_reflns_av_sigmaI/netI     0.0331
_diffrn_reflns_theta_min     5.47
_diffrn_reflns_theta_max     71.77
_diffrn_reflns_theta_full     71.77
_diffrn_measured_fraction_theta_max     0.988
_diffrn_measured_fraction_theta_full     0.988
_diffrn_reflns_limit_h_min     -12
_diffrn_reflns_limit_h_max     11
_diffrn_reflns_limit_k_min     -7
_diffrn_reflns_limit_k_max     10
_diffrn_reflns_limit_l_min     -16
_diffrn_reflns_limit_l_max     16
_diffrn_standards_number     ?
_diffrn_standards_interval_count     ?
_diffrn_standards_interval_time     ?
_diffrn_standards_decay_%     ?
_refine_special_details
;
Refinement of <i>F</i>^2^ against ALL reflections. The weighted <i>R</i>-factor
<i>wR</i> and goodness of fit <i>S</i> are based on <i>F</i>^2^, conventional
<i>R</i>-factors <i>R</i> are based on <i>F</i>, with <i>F</i> set to zero for
negative <i>F</i>^2^. The threshold expression of <i>F</i>^2^ >
\s(<i>F</i>^2^) is used only for calculating <i>R</i>-factors(gt) <i>etc</i>.
and is not relevant to the choice of reflections for refinement.
<i>R</i>-factors based on <i>F</i>^2^ are statistically about twice as large
as those based on <i>F</i>, and <i>R</i>-factors based on ALL data will be
even larger.
;
_reflns_number_total     2282
_reflns_number_gt     2052
_reflns_threshold_expression     I>2\s(I)
_refine_ls_structure_factor_coef     Fsqd
_refine_ls_matrix_type     full
_refine_ls_R_factor_all     0.0438
_refine_ls_R_factor_gt     0.0401
_refine_ls_wR_factor_gt     0.1135
_refine_ls_wR_factor_ref     0.1189
_refine_ls_goodness_of_fit_ref     1.062
_refine_ls_restrained_S_all     1.062
_refine_ls_number_reflns     2282
_refine_ls_number_parameters     146
_refine_ls_number_restraints     0
_refine_ls_hydrogen_treatment     mixed
_refine_ls_weighting_scheme     calc
_refine_ls_weighting_details
       'calc w = 1/[\s^2^(Fo^2^)+(0.0711P)^2^+0.5457P] where P=(Fo^2^+2Fc^2^)/3'
_atom_sites_solution_hydrogens     geom
_atom_sites_solution_primary     direct
_atom_sites_solution_secondary     difmap
_refine_ls_shift/su_max     0.000
_refine_ls_shift/su_mean     0.000
_refine_diff_density_max     0.431
_refine_diff_density_min     -0.544
_refine_ls_extinction_method     none
_refine_ls_extinction_coef     ?
loop_
    _atom_type_symbol
    _atom_type_description
    _atom_type_scat_dispersion_real
    _atom_type_scat_dispersion_imag
    _atom_type_scat_source
    'C' 'C' 0.0181 0.0091
                         'International Tables Vol C Tables 4.2.6.8 and 6.1.1.4'
    'H' 'H' 0.0000 0.0000
                         'International Tables Vol C Tables 4.2.6.8 and 6.1.1.4'
    'N' 'N' 0.0311 0.0180
                         'International Tables Vol C Tables 4.2.6.8 and 6.1.1.4'
    'O' 'O' 0.0492 0.0322
                         'International Tables Vol C Tables 4.2.6.8 and 6.1.1.4'
    'Cu' 'Cu' -1.9646 0.5888
                         'International Tables Vol C Tables 4.2.6.8 and 6.1.1.4'
_computing_data_collection     'CrysAlis CCD (Oxford Diffraction, 2009)'
_computing_cell_refinement     'CrysAlis CCD (Oxford Diffraction, 2009)'
_computing_data_reduction     'CrysAlis RED (Oxford Diffraction, 2009)'
_computing_structure_solution     'SHELXS97 (Sheldrick, 2008)'
_computing_structure_refinement     'SHELXL97 (Sheldrick, 2008)'
_computing_molecular_graphics     'DIAMOND (Brandenburg, 1999)'
_computing_publication_material     'publCIF (Westrip, 2010)'
loop_
    _atom_site_type_symbol
    _atom_site_label
    _atom_site_fract_x
    _atom_site_fract_y
    _atom_site_fract_z
    _atom_site_U_iso_or_equiv
    _atom_site_adp_type
    _atom_site_calc_flag
    _atom_site_refinement_flags
    _atom_site_occupancy
    _atom_site_symmetry_multiplicity
    _atom_site_disorder_assembly
    _atom_site_disorder_group
    Cu Cu1 0.5000 0.0000 0.5000 0.02121(17) Uani d S 1 2 . .
    O O1 0.52417(16) -0.22601(17) 0.40801(10) 0.0281(3) Uani d . 1 1 . .
    O O2 0.31138(15) -0.04928(18) 0.54027(11) 0.0284(3) Uani d . 1 1 . .
    O O3 0.28735(16) -0.28213(18) 0.47823(11) 0.0323(4) Uani d . 1 1 . .
    N N1 0.57203(17) -0.14564(18) 0.59959(12) 0.0231(4) Uani d . 1 1 . .
    C C1 0.5683(2) -0.1127(2) 0.69555(15) 0.0266(4) Uani d . 1 1 . .
    H H1 0.5305 -0.0185 0.7147 0.032 Uiso calc R 1 1 . .
    C C2 0.6170(2) -0.2102(3) 0.76689(16) 0.0315(5) Uani d . 1 1 . .
    H H2 0.6142 -0.1836 0.8341 0.038 Uiso calc R 1 1 . .
    C C3 0.6701(2) -0.3477(3) 0.73850(18) 0.0347(5) Uani d . 1 1 . .
    H H3 0.7055 -0.4168 0.7861 0.042 Uiso calc R 1 1 . .
    C C4 0.6712(2) -0.3839(3) 0.63980(18) 0.0325(5) Uani d . 1 1 . .
    H H4 0.7049 -0.4792 0.6192 0.039 Uiso calc R 1 1 . .
    C C5 0.6222(2) -0.2788(2) 0.57143(15) 0.0251(4) Uani d . 1 1 . .
    C C6 0.6241(2) -0.3092(3) 0.46280(17) 0.0323(5) Uani d . 1 1 . .
    H H6A 0.7156 -0.2834 0.4390 0.039 Uiso calc R 1 1 . .
    H H6B 0.6090 -0.4186 0.4512 0.039 Uiso calc R 1 1 . .
    C C7 0.2550(2) -0.1780(2) 0.53540(13) 0.0227(4) Uani d . 1 1 . .
    C C8 0.1446(2) -0.2117(3) 0.60946(15) 0.0280(5) Uani d . 1 1 . .
    C C9 0.2209(3) -0.2819(4) 0.6974(2) 0.0605(9) Uani d . 1 1 . .
    H H9A 0.2864 -0.2085 0.7251 0.091 Uiso calc R 1 1 . .
    H H9B 0.2696 -0.3726 0.6765 0.091 Uiso calc R 1 1 . .
    H H9C 0.1555 -0.3097 0.7470 0.091 Uiso calc R 1 1 . .
    C C10 0.0713(3) -0.0693(4) 0.6412(2) 0.0593(8) Uani d . 1 1 . .
    H H10A 0.1382 0.0035 0.6680 0.089 Uiso calc R 1 1 . .
    H H10B 0.0061 -0.0950 0.6914 0.089 Uiso calc R 1 1 . .
    H H10C 0.0223 -0.0244 0.5847 0.089 Uiso calc R 1 1 . .
    C C11 0.0425(3) -0.3258(4) 0.5677(2) 0.0659(10) Uani d . 1 1 . .
    H H11A 0.0909 -0.4175 0.5480 0.099 Uiso calc R 1 1 . .
    H H11B -0.0059 -0.2819 0.5105 0.099 Uiso calc R 1 1 . .
    H H11C -0.0233 -0.3516 0.6174 0.099 Uiso calc R 1 1 . .
    H H101 0.434(4) -0.251(4) 0.428(2) 0.053(9) Uiso d . 1 1 . .
loop_
    _atom_site_aniso_label
    _atom_site_aniso_U_11
    _atom_site_aniso_U_22
    _atom_site_aniso_U_33
    _atom_site_aniso_U_12
    _atom_site_aniso_U_13
    _atom_site_aniso_U_23
    Cu1 0.0266(3) 0.0185(3) 0.0187(3) -0.00076(14) 0.00306(17) 0.00341(14)
    O1 0.0340(8) 0.0301(8) 0.0206(7) 0.0000(6) 0.0055(6) -0.0007(6)
    O2 0.0301(8) 0.0233(8) 0.0323(8) -0.0012(6) 0.0069(6) 0.0034(6)
    O3 0.0342(8) 0.0389(9) 0.0242(7) -0.0084(6) 0.0074(6) -0.0125(6)
    N1 0.0272(8) 0.0205(8) 0.0219(8) -0.0017(6) 0.0033(6) 0.0019(6)
    C1 0.0305(10) 0.0265(10) 0.0229(10) -0.0038(8) 0.0003(8) -0.0007(8)
    C2 0.0338(11) 0.0375(12) 0.0229(10) -0.0062(9) -0.0033(8) 0.0053(9)
    C3 0.0305(11) 0.0359(12) 0.0371(12) -0.0027(9) -0.0050(9) 0.0155(10)
    C4 0.0310(11) 0.0247(11) 0.0419(13) 0.0032(8) 0.0010(9) 0.0074(9)
    C5 0.0255(10) 0.0219(10) 0.0282(11) -0.0009(8) 0.0032(8) 0.0024(8)
    C6 0.0370(12) 0.0304(11) 0.0298(11) 0.0056(9) 0.0068(9) -0.0018(9)
    C7 0.0260(10) 0.0271(10) 0.0148(9) -0.0013(8) -0.0011(7) 0.0008(7)
    C8 0.0300(11) 0.0317(11) 0.0228(10) -0.0058(8) 0.0069(8) -0.0031(8)
    C9 0.0534(18) 0.096(2) 0.0332(14) 0.0017(16) 0.0136(12) 0.0251(15)
    C10 0.0640(19) 0.0502(18) 0.066(2) 0.0039(14) 0.0370(16) -0.0086(15)
    C11 0.0546(18) 0.088(2) 0.0568(18) -0.0427(17) 0.0249(15) -0.0278(17)
_geom_special_details
;
All e.s.d.'s (except the e.s.d. in the dihedral angle between two l.s. planes)
are estimated using the full covariance matrix. The cell e.s.d.'s are taken
into account individually in the estimation of e.s.d.'s in distances, angles
and torsion angles; correlations between e.s.d.'s in cell parameters are only
used when they are defined by crystal symmetry. An approximate (isotropic)
treatment of cell e.s.d.'s is used for estimating e.s.d.'s involving l.s.
planes.
;
loop_
    _geom_bond_atom_site_label_1
    _geom_bond_atom_site_label_2
    _geom_bond_site_symmetry_2
    _geom_bond_distance
    _geom_bond_publ_flag
    Cu1 N1 . 1.9855(17) .
    Cu1 N1 3_656 1.9855(17) ?
    Cu1 O2 . 1.9937(17) .
    Cu1 O2 3_656 1.9937(17) ?
    Cu1 O1 3_656 2.3748(18) ?
    Cu1 O1 . 2.3748(18) .
    O1 C6 . 1.418(3) ?
    O1 H101 . 0.95(4) ?
    O2 C7 . 1.265(3) ?
    O3 C7 . 1.254(3) ?
    N1 C5 . 1.336(3) ?
    N1 C1 . 1.346(3) ?
    C1 C2 . 1.375(3) ?
    C1 H1 . 0.9500 ?
    C2 C3 . 1.382(4) ?
    C2 H2 . 0.9500 ?
    C3 C4 . 1.387(4) ?
    C3 H3 . 0.9500 ?
    C4 C5 . 1.391(3) ?
    C4 H4 . 0.9500 ?
    C5 C6 . 1.510(3) ?
    C6 H6A . 0.9900 ?
    C6 H6B . 0.9900 ?
    C7 O3 1 1.254(3) ?
    C7 C8 . 1.535(3) ?
    C8 C11 . 1.518(3) ?
    C8 C10 . 1.518(4) ?
    C8 C9 . 1.526(4) ?
    C9 H9A . 0.9800 ?
    C9 H9B . 0.9800 ?
    C9 H9C . 0.9800 ?
    C10 H10A . 0.9800 ?
    C10 H10B . 0.9800 ?
    C10 H10C . 0.9800 ?
    C11 H11A . 0.9800 ?
    C11 H11B . 0.9800 ?
    C11 H11C . 0.9800 ?
loop_
    _geom_angle_atom_site_label_1
    _geom_angle_atom_site_label_2
    _geom_angle_atom_site_label_3
    _geom_angle_site_symmetry_1
    _geom_angle_site_symmetry_3
    _geom_angle
    _geom_angle_publ_flag
    N1 Cu1 N1 . 3_656 180.00(7) ?
    N1 Cu1 O2 . . 88.90(7) .
    N1 Cu1 O2 3_656 . 91.10(7) ?
    N1 Cu1 O2 . 3_656 91.10(7) ?
    N1 Cu1 O2 3_656 3_656 88.90(7) ?
    O2 Cu1 O2 . 3_656 180.0 ?
    N1 Cu1 O1 . 3_656 102.73(7) .
    N1 Cu1 O1 3_656 3_656 77.27(7) ?
    O2 Cu1 O1 . 3_656 85.84(6) .
    O2 Cu1 O1 3_656 3_656 94.16(6) ?
    N1 Cu1 O1 . . 77.27(7) ?
    N1 Cu1 O1 3_656 . 102.73(7) ?
    O2 Cu1 O1 . . 94.16(6) ?
    O2 Cu1 O1 3_656 . 85.84(6) ?
    O1 Cu1 O1 3_656 . 180.0 ?
    C6 O1 Cu1 . . 103.56(12) ?
    C6 O1 H101 . . 111(2) ?
    Cu1 O1 H101 . . 86.1(19) ?
    C7 O2 Cu1 . . 126.06(13) ?
    C5 N1 C1 . . 119.59(18) ?
    C5 N1 Cu1 . . 119.87(14) ?
    C1 N1 Cu1 . . 120.52(14) ?
    N1 C1 C2 . . 122.4(2) ?
    N1 C1 H1 . . 118.8 ?
    C2 C1 H1 . . 118.8 ?
    C1 C2 C3 . . 118.4(2) ?
    C1 C2 H2 . . 120.8 ?
    C3 C2 H2 . . 120.8 ?
    C2 C3 C4 . . 119.4(2) ?
    C2 C3 H3 . . 120.3 ?
    C4 C3 H3 . . 120.3 ?
    C3 C4 C5 . . 119.1(2) ?
    C3 C4 H4 . . 120.4 ?
    C5 C4 H4 . . 120.4 ?
    N1 C5 C4 . . 121.0(2) ?
    N1 C5 C6 . . 117.14(18) ?
    C4 C5 C6 . . 121.8(2) ?
    O1 C6 C5 . . 113.40(18) ?
    O1 C6 H6A . . 108.9 ?
    C5 C6 H6A . . 108.9 ?
    O1 C6 H6B . . 108.9 ?
    C5 C6 H6B . . 108.9 ?
    H6A C6 H6B . . 107.7 ?
    O3 C7 O2 1 . 124.95(19) ?
    O3 C7 O2 . . 124.95(19) ?
    O3 C7 C8 1 . 117.88(18) ?
    O3 C7 C8 . . 117.88(18) ?
    O2 C7 C8 . . 117.07(17) ?
    C11 C8 C10 . . 110.2(2) ?
    C11 C8 C9 . . 109.0(3) ?
    C10 C8 C9 . . 109.6(2) ?
    C11 C8 C7 . . 110.48(18) ?
    C10 C8 C7 . . 112.25(19) ?
    C9 C8 C7 . . 105.14(19) ?
    C8 C9 H9A . . 109.5 ?
    C8 C9 H9B . . 109.5 ?
    H9A C9 H9B . . 109.5 ?
    C8 C9 H9C . . 109.5 ?
    H9A C9 H9C . . 109.5 ?
    H9B C9 H9C . . 109.5 ?
    C8 C10 H10A . . 109.5 ?
    C8 C10 H10B . . 109.5 ?
    H10A C10 H10B . . 109.5 ?
    C8 C10 H10C . . 109.5 ?
    H10A C10 H10C . . 109.5 ?
    H10B C10 H10C . . 109.5 ?
    C8 C11 H11A . . 109.5 ?
    C8 C11 H11B . . 109.5 ?
    H11A C11 H11B . . 109.5 ?
    C8 C11 H11C . . 109.5 ?
    H11A C11 H11C . . 109.5 ?
    H11B C11 H11C . . 109.5 ?
loop_
    _geom_torsion_atom_site_label_1
    _geom_torsion_atom_site_label_2
    _geom_torsion_atom_site_label_3
    _geom_torsion_atom_site_label_4
    _geom_torsion_site_symmetry_1
    _geom_torsion_site_symmetry_2
    _geom_torsion_site_symmetry_3
    _geom_torsion_site_symmetry_4
    _geom_torsion
    _geom_torsion_publ_flag
    N1 Cu1 O1 C6 . . . . -23.50(13) ?
    N1 Cu1 O1 C6 3_656 . . . 156.50(13) ?
    O2 Cu1 O1 C6 . . . . -111.43(13) ?
    O2 Cu1 O1 C6 3_656 . . . 68.57(13) ?
    N1 Cu1 O2 C7 . . . . -61.13(16) ?
    N1 Cu1 O2 C7 3_656 . . . 118.87(16) ?
    O1 Cu1 O2 C7 3_656 . . . -163.98(16) ?
    O1 Cu1 O2 C7 . . . . 16.02(16) ?
    O2 Cu1 N1 C5 . . . . 106.78(16) ?
    O2 Cu1 N1 C5 3_656 . . . -73.22(16) ?
    O1 Cu1 N1 C5 3_656 . . . -167.74(15) ?
    O1 Cu1 N1 C5 . . . . 12.26(15) ?
    O2 Cu1 N1 C1 . . . . -71.87(16) ?
    O2 Cu1 N1 C1 3_656 . . . 108.13(16) ?
    O1 Cu1 N1 C1 3_656 . . . 13.62(16) ?
    O1 Cu1 N1 C1 . . . . -166.38(16) ?
    C5 N1 C1 C2 . . . . 1.4(3) ?
    Cu1 N1 C1 C2 . . . . -179.99(16) ?
    N1 C1 C2 C3 . . . . -0.8(3) ?
    C1 C2 C3 C4 . . . . -0.8(3) ?
    C2 C3 C4 C5 . . . . 1.8(3) ?
    C1 N1 C5 C4 . . . . -0.3(3) ?
    Cu1 N1 C5 C4 . . . . -178.92(16) ?
    C1 N1 C5 C6 . . . . -179.83(19) ?
    Cu1 N1 C5 C6 . . . . 1.5(2) ?
    C3 C4 C5 N1 . . . . -1.3(3) ?
    C3 C4 C5 C6 . . . . 178.2(2) ?
    Cu1 O1 C6 C5 . . . . 30.6(2) ?
    N1 C5 C6 O1 . . . . -25.3(3) ?
    C4 C5 C6 O1 . . . . 155.2(2) ?
    O3 O3 C7 O2 1 . . . 0.00(19) ?
    O3 O3 C7 C8 1 . . . 0.00(10) ?
    Cu1 O2 C7 O3 . . . 1 -24.1(3) ?
    Cu1 O2 C7 O3 . . . . -24.1(3) ?
    Cu1 O2 C7 C8 . . . . 152.14(14) ?
    O3 C7 C8 C11 1 . . . -31.3(3) ?
    O3 C7 C8 C11 . . . . -31.3(3) ?
    O2 C7 C8 C11 . . . . 152.3(2) ?
    O3 C7 C8 C10 1 . . . -154.7(2) ?
    O3 C7 C8 C10 . . . . -154.7(2) ?
    O2 C7 C8 C10 . . . . 28.8(3) ?
    O3 C7 C8 C9 1 . . . 86.3(2) ?
    O3 C7 C8 C9 . . . . 86.3(2) ?
    O2 C7 C8 C9 . . . . -90.2(3) ?
loop_
    _geom_hbond_atom_site_label_D
    _geom_hbond_atom_site_label_H
    _geom_hbond_atom_site_label_A
    _geom_hbond_site_symmetry_A
    _geom_hbond_distance_DH
    _geom_hbond_distance_HA
    _geom_hbond_distance_DA
    _geom_hbond_angle_DHA
    O1 H101 O3 1 0.95(4) 1.64(4) 2.588(2) 171(3)
    C2 H2 O3 4_656 0.95 2.57 3.289(3) 132.2
    C4 H4 O3 3_646 0.95 2.50 3.392(3) 157.4
_iucr_refine_instructions_details
;
TITL IITIATSF02A in P2(1)/n
CELL  1.54180   9.7970   8.8290  13.6740   90.000   91.907   90.000
ZERR     2.00   0.0050   0.0050   0.0050    0.000    0.005    0.000
LATT   1
SYMM  1/2 - X, 1/2 + Y, 1/2 - Z
SFAC  C    H    N    O    CU
UNIT  44   64   4    12   2
eqiv $1 x, y, z
eqiv $2 x+1/2, -y-1/2, +z+1/2
eqiv $3 -x+1, -y-1, -z+1
HTAB O1 O3_$1
HTAB C2 O3_$2
HTAB C4 O3_$3
FMAP   2
PLAN   25
SIZE     0.23   0.28   0.33
ACTA
BOND   $H
CONF
L.S.  16
TEMP  -123.00
WGHT    0.071100    0.545700
FVAR       7.68683
CU1   5    0.500000    0.000000    0.500000    10.50000    0.02655    0.01854 =
         0.01868    0.00341    0.00306   -0.00076
O1    4    0.524170   -0.226008    0.408011    11.00000    0.03403    0.03008 =
         0.02060   -0.00067    0.00545   -0.00004
O2    4    0.311379   -0.049280    0.540267    11.00000    0.03011    0.02325 =
         0.03234    0.00339    0.00693   -0.00117
O3    4    0.287351   -0.282127    0.478225    11.00000    0.03415    0.03894 =
         0.02419   -0.01251    0.00740   -0.00840
N1    3    0.572031   -0.145644    0.599595    11.00000    0.02724    0.02049 =
         0.02187    0.00187    0.00333   -0.00171
C1    1    0.568257   -0.112655    0.695549    11.00000    0.03045    0.02651 =
         0.02293   -0.00070    0.00034   -0.00375
AFIX  43
H1    2    0.530524   -0.018511    0.714690    11.00000   -1.20000
AFIX   0
C2    1    0.616990   -0.210165    0.766893    11.00000    0.03384    0.03752 =
         0.02291    0.00533   -0.00329   -0.00618
AFIX  43
H2    2    0.614221   -0.183623    0.834126    11.00000   -1.20000
AFIX   0
C3    1    0.670098   -0.347701    0.738497    11.00000    0.03054    0.03595 =
         0.03708    0.01554   -0.00500   -0.00268
AFIX  43
H3    2    0.705548   -0.416846    0.786131    11.00000   -1.20000
AFIX   0
C4    1    0.671181   -0.383892    0.639800    11.00000    0.03101    0.02466 =
         0.04188    0.00736    0.00103    0.00322
AFIX  43
H4    2    0.704934   -0.479159    0.619182    11.00000   -1.20000
AFIX   0
C5    1    0.622192   -0.278846    0.571433    11.00000    0.02550    0.02190 =
         0.02817    0.00241    0.00316   -0.00085
C6    1    0.624115   -0.309150    0.462802    11.00000    0.03699    0.03042 =
         0.02980   -0.00183    0.00684    0.00556
AFIX  23
H6A   2    0.715571   -0.283352    0.438992    11.00000   -1.20000
H6B   2    0.608971   -0.418643    0.451211    11.00000   -1.20000
AFIX   0
C7    1    0.255032   -0.178050    0.535396    11.00000    0.02605    0.02711 =
         0.01475    0.00080   -0.00108   -0.00129
C8    1    0.144618   -0.211676    0.609460    11.00000    0.03000    0.03168 =
         0.02277   -0.00306    0.00691   -0.00585
C9    1    0.220857   -0.281881    0.697394    11.00000    0.05343    0.09572 =
         0.03318    0.02511    0.01363    0.00172
AFIX  33
H9A   2    0.286435   -0.208451    0.725100    11.00000   -1.50000
H9B   2    0.269648   -0.372594    0.676532    11.00000   -1.50000
H9C   2    0.155454   -0.309688    0.747028    11.00000   -1.50000
AFIX   0
C10   1    0.071319   -0.069258    0.641194    11.00000    0.06401    0.05016 =
         0.06608   -0.00863    0.03699    0.00393
AFIX  33
H10A  2    0.138179    0.003536    0.667989    11.00000   -1.50000
H10B  2    0.006136   -0.095035    0.691416    11.00000   -1.50000
H10C  2    0.022335   -0.024361    0.584657    11.00000   -1.50000
AFIX   0
C11   1    0.042528   -0.325783    0.567655    11.00000    0.05457    0.08775 =
         0.05682   -0.02783    0.02486   -0.04270
AFIX  33
H11A  2    0.090858   -0.417475    0.547981    11.00000   -1.50000
H11B  2   -0.005915   -0.281914    0.510547    11.00000   -1.50000
H11C  2   -0.023270   -0.351632    0.617447    11.00000   -1.50000
AFIX   0
H101  2    0.434493   -0.250581    0.427770    11.00000    0.05296
HKLF    4
REM  IITIATSF02A in P2(1)/n
REM R1 =  0.0401 for   2052 Fo > 4sig(Fo)  and  0.0438 for all   2282 data
REM    146 parameters refined using      0 restraints
END
WGHT      0.0711      0.5458
REM Highest difference peak  0.431,  deepest hole -0.544,  1-sigma level  0.068
Q1    1   0.3980  0.0012  0.4777  11.00000  0.05    0.43
Q2    1   0.4989 -0.1161  0.5507  11.00000  0.05    0.34
Q3    1   0.4950  0.0998  0.5579  11.00000  0.05    0.32
Q4    1   0.3823 -0.0423  0.5462  11.00000  0.05    0.29
Q5    1   0.3040  0.0508  0.5434  11.00000  0.05    0.26
Q6    1   0.5744 -0.0768  0.5785  11.00000  0.05    0.25
Q7    1   0.3626 -0.2993  0.5443  11.00000  0.05    0.25
Q8    1   0.5009 -0.0460  0.5797  11.00000  0.05    0.25
Q9    1   0.6204 -0.2952  0.5229  11.00000  0.05    0.25
Q10   1   0.2598 -0.2738  0.4639  11.00000  0.05    0.25
Q11   1   0.6330 -0.3763  0.6406  11.00000  0.05    0.25
Q12   1   0.3533 -0.2778  0.4576  11.00000  0.05    0.23
Q13   1   0.6594 -0.3748  0.6796  11.00000  0.05    0.22
Q14   1   0.5590 -0.1247  0.6530  11.00000  0.05    0.22
Q15   1   0.2868 -0.0532  0.5055  11.00000  0.05    0.21
Q16   1   0.6481 -0.6226  0.6371  11.00000  0.05    0.21
Q17   1   0.2794 -0.2851  0.5250  11.00000  0.05    0.20
Q18   1   0.6766 -0.3071  0.5997  11.00000  0.05    0.20
Q19   1   0.5563 -0.1913  0.7395  11.00000  0.05    0.19
Q20   1   0.2104 -0.1702  0.7039  11.00000  0.05    0.19
Q21   1   0.1550 -0.0764  0.6865  11.00000  0.05    0.19
Q22   1  -0.1636 -0.1392  0.7673  11.00000  0.05    0.19
Q23   1   0.2950  0.0050  0.4585  11.00000  0.05    0.19
Q24   1   0.1823 -0.2005  0.5780  11.00000  0.05    0.18
Q25   1   0.4665 -0.0959  0.6582  11.00000  0.05    0.18
;
data_global
_journal_date_recd_electronic     2012-07-03
_journal_date_accepted     2012-07-06
_journal_name_full     'Acta Crystallographica, Section E'
_journal_year     2012
_journal_volume     68
_journal_issue      8
_journal_page_first     m1055
_journal_page_last     m1055
_journal_paper_category     QM
_journal_paper_doi     10.1107/S1600536812030917
_journal_coeditor_code     BT5967
_publ_contact_author_name     'M. Mobin Shaikh'
_publ_contact_author_address
;
Discipline of Chemistry
School of Basic Sciences
IIT Indore
Khandwa Road
Indore
Madhya Pradesh 452 017
India
;
_publ_contact_author_email     xray@iiti.ac.in
_publ_contact_author_fax     '91-731-2361482'
_publ_contact_author_phone     '91-9713030406'
_publ_section_title
;\
Bis[2-(2-hydroxymethyl)pyridine-\k^2^<i>N</i>,<i>O</i>](pivalato-\k<i>O</i>)\
copper(II)
;
loop_
    _publ_author_name
    _publ_author_address
    'Shaikh, M. Mobin'
;
Discipline of Chemistry
School of Basic Sciences
IIT Indore
Indore
Madhya Pradesh 452 017
India
;
    'Mishra, Veenu'
;
Discipline of Chemistry
School of Basic Sciences
IIT Indore
Indore
Madhya Pradesh 452 017
India
;
    'Ram, Priti'
;
Discipline of Chemistry
School of Basic Sciences
IIT Indore
Indore
Madhya Pradesh 452 017
India
;
    'Birla, Anil'
;
Discipline of Chemistry
School of Basic Sciences
IIT Indore
Indore
Madhya Pradesh 452 017
India
;
