# Supplementary material for: Bis[2-(2-hy­droxy­meth­yl)pyridine-κ2 N,O](pivalato-κO)copper(II)
Source: Acta Crystallogr Sect E Struct Rep Online. 2012 Jul 14;68(Pt 8):m1055. doi: 10.1107/S1600536812030917 (PMC3414121; doi:10.1107/S1600536812030917)
Supplement: Supplementary file 2 [file e-68-m1055-Isup2.hkl]

#
# h,k,l, Fc-squared, Fo-squared, sigma(Fo-squared) and status flag
#
data_I
_shelx_title ' IITIATSF02A in P2(1)/n'
_shelx_refln_list_code          4
_shelx_F_calc_maximum      134.45
_exptl_crystal_F_000       510.00
_reflns_d_resolution_high  0.8116
 
loop_
 _symmetry_equiv_pos_as_xyz
 'x, y, z'
 '-x+1/2, y+1/2, -z+1/2'
 '-x, -y, -z'
 'x-1/2, -y-1/2, z-1/2'
 
_cell_length_a     9.7970
_cell_length_b     8.8290
_cell_length_c    13.6740
_cell_angle_alpha  90.000
_cell_angle_beta   91.907
_cell_angle_gamma  90.000
 
_shelx_F_squared_multiplier     1.000
 
loop_
 _refln_index_h
 _refln_index_k
 _refln_index_l
 _refln_F_squared_calc
 _refln_F_squared_meas
 _refln_F_squared_sigma
 _refln_observed_status
   2   0   0      872.04      728.47     22.53 o
   4   0   0     1079.09      944.93     14.63 o
   6   0   0      824.18      991.08     48.90 o
   8   0   0      186.80      231.95     21.59 o
  10   0   0      110.07      123.85     10.94 o
  12   0   0       43.22       44.45      5.61 o
   1   1   0     3991.19     3564.86     40.91 o
   2   1   0    18077.21    16679.99    138.78 o
   3   1   0     4414.71     4329.01     33.45 o
   4   1   0     1460.56     1477.72     16.22 o
   5   1   0     1310.47     1371.48     20.75 o
   6   1   0      226.69      255.09     13.86 o
   7   1   0       81.49       69.74      9.73 o
   8   1   0      295.65      354.51     15.93 o
   9   1   0      215.24      265.85     11.72 o
  10   1   0       16.50       15.72      3.23 o
  11   1   0      131.65      153.25      9.95 o
  12   1   0        0.03        0.71      3.62 o
   0   2   0     6191.79     6530.28    111.68 o
   1   2   0     1723.10     1654.67     47.07 o
   2   2   0     2888.08     2562.38     40.98 o
   3   2   0     1083.50     1130.25     12.87 o
   4   2   0     1092.77     1027.77     13.15 o
   5   2   0     1688.82     1923.70     25.35 o
   6   2   0      943.40      989.07     39.71 o
   7   2   0        9.63        6.57      2.23 o
   8   2   0       28.85       29.55      2.97 o
   9   2   0       36.19       43.63      4.73 o
  10   2   0      264.69      312.46     12.96 o
  11   2   0        3.92        3.88      1.04 o
   1   3   0      365.95      377.09     12.83 o
   2   3   0       78.89       83.67      2.54 o
   3   3   0      499.01      664.34     11.25 o
   4   3   0      197.61      187.73      5.48 o
   5   3   0     2192.52     2151.92     26.72 o
   6   3   0      257.69      265.57      8.80 o
   7   3   0     1403.17     1455.25    103.95 o
   8   3   0      109.80       96.63      9.76 o
   9   3   0      215.02      220.05     20.05 o
  10   3   0      282.10      284.53     14.04 o
  11   3   0      156.50      161.90      9.45 o
   0   4   0     2761.42     2738.45     61.96 o
   1   4   0      304.68      315.76      8.55 o
   2   4   0      628.48      507.43      9.36 o
   3   4   0       13.96       12.57      2.75 o
   4   4   0     1696.26     1637.58     26.35 o
   5   4   0      362.06      369.99     10.36 o
   6   4   0     1119.73     1082.56     31.43 o
   7   4   0      327.35      339.06     12.58 o
   8   4   0     1322.40     1224.58     38.93 o
   9   4   0      212.20      175.99     10.81 o
  10   4   0      330.40      344.49     14.91 o
  11   4   0       55.08       46.08      7.42 o
   1   5   0     1261.21     1180.86     18.81 o
   2   5   0      338.58      393.79      9.36 o
   3   5   0     2244.59     2378.60     46.41 o
   4   5   0      195.30      180.04      7.21 o
   5   5   0     1270.88     1244.55     33.02 o
   6   5   0      168.58      155.47      7.97 o
   7   5   0      375.79      334.64     19.53 o
   8   5   0       10.61        6.20      4.05 o
   9   5   0      119.07       91.77      7.07 o
  10   5   0      217.14      196.76     17.35 o
   0   6   0      578.77      552.86     22.95 o
   1   6   0       64.27       60.73      5.21 o
   2   6   0      479.96      444.35     15.21 o
   3   6   0      276.79      245.67     11.72 o
   4   6   0      428.04      386.15     17.65 o
   5   6   0        4.83        4.02      1.19 o
   6   6   0      151.78      125.05      9.12 o
   7   6   0       72.50       64.83      6.84 o
   8   6   0      204.82      183.88     12.96 o
   9   6   0        9.68        7.88      1.98 o
  10   6   0       25.71       31.66      3.22 o
   1   7   0      894.60      966.40     24.00 o
   2   7   0       33.28       35.97      3.17 o
   3   7   0      304.17      322.63     12.05 o
   4   7   0       43.13       34.35      2.94 o
   5   7   0        1.80        0.78      1.03 o
   6   7   0       77.69       59.81      5.24 o
   7   7   0       31.84       29.83      4.24 o
   8   7   0        0.81       -0.37      1.19 o
   9   7   0      110.34      105.58      6.19 o
   0   8   0      150.80      153.93     10.44 o
   1   8   0       65.86       64.14      8.04 o
   2   8   0      725.20      825.52     22.45 o
   3   8   0      183.19      198.77     10.51 o
   4   8   0      295.73      351.56     15.94 o
   5   8   0       41.61       37.60      4.46 o
   6   8   0      198.71      209.51     24.18 o
   7   8   0       26.15       19.87      3.28 o
   8   8   0        8.14       11.85      2.13 o
   1   9   0      274.83      291.69     16.09 o
   2   9   0        6.24        6.71      2.55 o
   3   9   0      938.99     1045.70    108.34 o
   4   9   0        1.48        1.46      1.29 o
   5   9   0       44.99       45.23      4.89 o
   6   9   0       53.55       50.73      4.56 o
   0  10   0      214.85      232.09     16.82 o
   1  10   0       20.92       15.42      2.95 o
   2  10   0      153.98      144.10      8.83 o
   3  10   0        0.00       -1.32      1.32 o
   4  10   0       47.06       43.25      6.12 o
 -11   0   1       77.89       90.13     10.87 o
  -9   0   1      212.62      246.04     16.10 o
  -7   0   1      109.30       97.81     11.35 o
  -5   0   1     1583.42     1544.23     28.75 o
  -3   0   1      599.94      492.64     17.18 o
  -1   0   1    13525.59    15251.57    216.89 o
   1   0   1     9117.56     8689.97    100.20 o
   3   0   1     1516.08     1677.65     22.21 o
   5   0   1     5481.42     5337.08    383.58 o
   7   0   1      148.54      155.66     21.87 o
   9   0   1     1105.97     1310.62     38.97 o
  11   0   1      328.14      365.43     22.63 o
 -12   1   1       58.23       57.00      4.29 o
 -11   1   1        7.52        8.51      4.81 o
 -10   1   1      175.56      198.90     10.78 o
  -9   1   1       61.51       64.10      5.77 o
  -8   1   1       19.35       20.35      2.70 o
  -7   1   1        4.03        3.39      4.11 o
  -6   1   1      431.90      418.77     17.75 o
  -5   1   1       40.79       66.63      4.10 o
  -4   1   1     8045.00     7982.56     95.04 o
  -3   1   1     8185.02     8525.10     60.12 o
  -2   1   1     3365.44     3294.21     45.25 o
  -1   1   1     1824.35     2040.52     31.27 o
   0   1   1     6772.41     7158.75    338.79 o
   1   1   1      578.25      587.94      9.03 o
   2   1   1     1514.33     1500.25     17.27 o
   3   1   1      822.85      910.58     12.63 o
   4   1   1       29.59       19.47      1.46 o
   5   1   1     1060.49     1131.16     29.54 o
   6   1   1      809.31      827.33     31.79 o
   7   1   1        0.86        0.72      2.24 o
   8   1   1      297.61      335.29     18.65 o
   9   1   1       12.87       14.92      2.36 o
  10   1   1      173.75      209.46      9.99 o
  11   1   1       88.01       95.52      7.78 o
 -11   2   1      208.79      216.58      7.85 o
 -10   2   1       10.47        6.98      1.95 o
  -9   2   1      119.18      129.51     10.71 o
  -8   2   1       13.27       10.55      1.60 o
  -7   2   1     1181.53     1191.74     30.43 o
  -6   2   1     1058.67     1171.07     20.86 o
  -5   2   1     2548.67     2550.03     28.50 o
  -4   2   1     1265.70     1275.85     14.96 o
  -3   2   1       67.83       57.26      2.28 o
  -2   2   1     2113.68     2099.96     35.71 o
  -1   2   1      330.31      315.49      9.10 o
   0   2   1      177.55      210.39      6.42 o
   1   2   1      187.68      201.12      5.40 o
   2   2   1      376.59      329.22      7.92 o
   3   2   1     2599.16     2464.26     30.94 o
   4   2   1      264.23      275.25      6.75 o
   5   2   1      607.17      610.85     17.05 o
   6   2   1      323.67      332.39     15.59 o
   7   2   1      335.67      319.33     15.24 o
   8   2   1       18.32       18.13      3.21 o
   9   2   1       10.78        6.27      1.72 o
  10   2   1        9.04        7.50      2.05 o
  11   2   1      265.60      300.82      9.13 o
 -11   3   1       57.26       53.38      4.12 o
 -10   3   1      409.57      441.56     14.96 o
  -9   3   1       26.75       30.56      6.11 o
  -8   3   1      446.38      431.41     22.37 o
  -7   3   1        0.32        1.42      1.04 o
  -6   3   1     2404.01     2419.66     65.75 o
  -5   3   1      348.00      331.02      9.99 o
  -4   3   1       21.15        9.86      1.46 o
  -3   3   1      100.47       97.83      3.91 o
  -2   3   1      622.93      484.88      8.88 o
  -1   3   1      150.82      157.18      3.37 o
   0   3   1     5313.85     5624.58     70.35 o
   1   3   1      661.55      716.72     15.38 o
   2   3   1      912.29      848.42     19.37 o
   3   3   1      714.54      732.34     11.83 o
   4   3   1     1529.89     1364.25     19.79 o
   5   3   1      645.86      640.97     13.39 o
   6   3   1      815.05      818.24     24.38 o
   7   3   1       70.02       72.25      8.36 o
   8   3   1       31.77       33.59      3.66 o
   9   3   1       85.78       91.31      8.45 o
  10   3   1      399.39      428.61     14.18 o
  11   3   1       33.20       33.06      3.16 o
 -11   4   1      159.41      142.81     10.52 o
 -10   4   1       45.48       36.93      4.75 o
  -9   4   1      701.17      706.18     24.95 o
  -8   4   1       62.18       54.52      6.48 o
  -7   4   1       31.58       30.56      3.88 o
  -6   4   1      394.41      432.53     18.91 o
  -5   4   1     1310.62     1350.11     27.73 o
  -4   4   1       95.61      101.90      5.80 o
  -3   4   1      899.55      828.33     21.48 o
  -2   4   1      188.67      207.75      6.09 o
  -1   4   1      433.67      397.47      8.08 o
   0   4   1      137.21      157.83      6.04 o
   1   4   1     4638.57     5009.45     53.50 o
   2   4   1       18.01       10.49      1.21 o
   3   4   1     1727.95     1751.67     35.64 o
   4   4   1     1167.63     1226.83     28.91 o
   5   4   1     1702.50     1654.87     34.34 o
   6   4   1      123.41      119.52      6.00 o
   7   4   1     1086.96     1048.72     22.89 o
   8   4   1       77.86       87.40      7.63 o
   9   4   1      339.89      311.67     15.43 o
  10   4   1       42.03       34.28      5.84 o
  11   4   1        2.29        2.29      1.63 o
 -10   5   1       23.84       19.55      2.92 o
  -9   5   1       60.52       51.06      5.30 o
  -8   5   1      384.24      376.57     16.14 o
  -7   5   1      120.18      123.94      7.58 o
  -6   5   1      168.36      160.97      7.03 o
  -5   5   1       77.36       83.07      5.62 o
  -4   5   1      474.08      447.11     12.84 o
  -3   5   1        0.97        1.05      0.96 o
  -2   5   1     1214.14     1161.25     22.49 o
  -1   5   1        3.78        2.82      1.06 o
   0   5   1      403.97      381.51     11.57 o
   1   5   1     1587.80     1746.60     32.39 o
   2   5   1      821.67      737.52     15.64 o
   3   5   1        1.60        3.45      3.63 o
   4   5   1     2073.16     2111.09     38.64 o
   5   5   1        2.95        3.03      1.10 o
   6   5   1     1735.19     1755.04     27.43 o
   7   5   1        3.24        2.99      1.13 o
   8   5   1      167.44      171.82     14.72 o
   9   5   1      407.11      382.11     46.42 o
  10   5   1       13.96       11.29      2.70 o
 -10   6   1        0.61        0.74      1.58 o
  -9   6   1       73.16       82.66      6.86 o
  -8   6   1       10.30        7.95      7.53 o
  -7   6   1      312.82      287.61     17.51 o
  -6   6   1       12.21        4.90      1.89 o
  -5   6   1      140.76      142.14      8.51 o
  -4   6   1       83.88       64.10      5.94 o
  -3   6   1      713.00      737.20     19.95 o
  -2   6   1       38.64       36.21      4.28 o
  -1   6   1      697.75      728.41     18.74 o
   0   6   1       53.55       46.85      3.66 o
   1   6   1      370.75      359.45     12.94 o
   2   6   1      561.62      604.99     14.54 o
   3   6   1      394.86      366.61     16.24 o
   4   6   1      227.09      215.57     10.01 o
   5   6   1      109.62       99.28      5.07 o
   6   6   1      227.18      221.60     14.71 o
   7   6   1       72.40       73.22      6.60 o
   8   6   1       44.76       41.42      4.61 o
   9   6   1      173.44      178.85      9.99 o
  -9   7   1       13.88       13.71      2.32 o
  -8   7   1      132.39      133.00     13.81 o
  -7   7   1       63.30       52.12      5.48 o
  -6   7   1      162.79      142.70      9.68 o
  -5   7   1       72.04       79.51     10.32 o
  -4   7   1      460.15      439.86     15.14 o
  -3   7   1       11.01        9.54      1.63 o
  -2   7   1      133.11      128.29      5.37 o
  -1   7   1      104.78      108.46      6.24 o
   0   7   1      746.44      741.27     20.63 o
   1   7   1      298.17      286.68     12.87 o
   2   7   1      543.59      606.66     15.14 o
   3   7   1       23.42       26.99      2.30 o
   4   7   1       75.35       59.98      3.20 o
   5   7   1        0.30        0.29      1.21 o
   6   7   1        7.56        6.35      1.42 o
   7   7   1       28.13       23.23      3.64 o
   8   7   1      344.22      369.82     14.54 o
   9   7   1        5.43        3.08      1.01 o
  -8   8   1        5.47        4.12      2.12 o
  -7   8   1      188.71      183.53      9.85 o
  -6   8   1       90.22       90.63     10.70 o
  -5   8   1      186.92      186.81     12.01 o
  -4   8   1        0.05       -0.51      1.36 o
  -3   8   1      897.70     1040.67     32.00 o
  -2   8   1       12.39        7.94      1.50 o
  -1   8   1     1175.23     1363.96     41.59 o
   0   8   1        3.80        5.17      1.32 o
   1   8   1      227.19      235.71     11.34 o
   2   8   1        0.66       -1.32      1.75 o
   3   8   1      416.39      463.16     17.54 o
   4   8   1      173.79      176.20     10.97 o
   5   8   1      109.28      126.77      9.67 o
   6   8   1      145.87      143.20      9.62 o
   7   8   1       53.73       46.60      4.81 o
   8   8   1        0.85       -0.91      0.91 o
  -6   9   1      133.91      138.29     15.35 o
  -5   9   1       32.90       29.65      4.05 o
  -4   9   1      191.00      218.65     13.67 o
  -3   9   1       22.53       22.35      4.26 o
  -2   9   1     1032.88     1168.29     39.83 o
  -1   9   1        2.46       -0.32      1.47 o
   0   9   1        9.90       10.94      3.57 o
   1   9   1       70.09       75.80      7.97 o
   2   9   1      757.00      826.74     21.97 o
   3   9   1        5.30        6.83      2.00 o
   4   9   1      186.52      204.68     22.37 o
   5   9   1       48.79       46.76      5.48 o
   6   9   1      202.81      207.48     19.98 o
  -4  10   1       18.61       16.14      3.45 o
  -3  10   1      171.45      184.20     18.43 o
  -2  10   1        0.44       -0.47      1.13 o
  -1  10   1      114.64      118.74      8.12 o
   0  10   1        4.33        3.66      1.57 o
   1  10   1      115.52      124.03      8.38 o
   2  10   1        3.10        0.74      1.10 o
   3  10   1      116.19      103.86      8.58 o
   4  10   1        0.02        2.32      2.36 o
 -12   0   2       70.10       62.93      6.47 o
 -10   0   2       28.37       38.73      8.02 o
  -8   0   2      453.54      555.34     23.37 o
  -6   0   2      940.50      845.93     46.64 o
  -4   0   2     5939.54     5858.28    123.37 o
  -2   0   2    12098.42    13106.38    202.82 o
   0   0   2    11657.89    12727.99    345.19 o
   2   0   2     1469.52     1674.92     91.75 o
   4   0   2     2122.77     2296.49     31.82 o
   6   0   2      623.05      646.52     40.58 o
   8   0   2      779.54      909.97     30.18 o
  10   0   2      589.55      728.79     27.20 o
 -11   1   2      208.58      235.36     12.05 o
 -10   1   2      155.77      151.76     11.38 o
  -9   1   2       72.27       78.20      7.10 o
  -8   1   2      483.52      532.70     16.49 o
  -7   1   2      195.65      192.93     11.32 o
  -6   1   2       77.51       75.70      5.16 o
  -5   1   2     4667.62     4807.39     84.76 o
  -4   1   2     3493.53     3823.75     45.54 o
  -3   1   2     1516.69     1427.23     21.25 o
  -2   1   2       19.17       36.43      3.94 o
  -1   1   2      626.50      646.44     12.59 o
   0   1   2     5928.56     6036.65    126.92 o
   1   1   2     7091.09     6766.23     60.43 o
   2   1   2     1308.81     1353.33     33.48 o
   3   1   2      172.99      129.02      3.78 o
   4   1   2      300.78      273.55      7.93 o
   5   1   2     1303.42     1320.46     27.40 o
   6   1   2      691.21      711.27     25.10 o
   7   1   2      815.96      919.22     38.49 o
   8   1   2       23.38       19.67      3.51 o
   9   1   2       94.91      101.38     10.47 o
  10   1   2       12.80       16.28      2.77 o
  11   1   2      279.39      315.76     11.79 o
 -11   2   2        0.01        0.22      0.84 o
 -10   2   2      290.16      296.17     15.07 o
  -9   2   2        9.78        8.36      2.80 o
  -8   2   2      206.10      220.55     11.36 o
  -7   2   2     1189.44     1271.20     24.01 o
  -6   2   2     1606.99     1676.58     26.34 o
  -5   2   2       43.75       65.68      3.91 o
  -4   2   2     2000.60     1959.02     24.95 o
  -3   2   2      261.15      277.79      6.27 o
  -2   2   2      164.94      148.04      3.73 o
  -1   2   2      833.92      781.55     10.68 o
   0   2   2      215.08      175.18     10.11 o
   1   2   2       91.90       73.94      3.00 o
   2   2   2     1675.07     1705.72     45.66 o
   3   2   2      150.13      178.32      5.04 o
   4   2   2       13.30       33.90      2.99 o
   5   2   2       52.06       45.20      3.78 o
   6   2   2      831.89      804.17     36.85 o
   7   2   2        8.72       12.94     11.38 o
   8   2   2       32.64       28.16      3.69 o
   9   2   2       15.37       13.00      2.33 o
  10   2   2      245.26      288.40     12.51 o
  11   2   2        6.06        4.02      0.98 o
 -11   3   2      106.44      104.98      5.58 o
 -10   3   2       15.36       16.03      2.91 o
  -9   3   2     1388.82     1574.22     75.54 o
  -8   3   2       18.91       17.55      3.49 o
  -7   3   2      277.72      279.11     10.97 o
  -6   3   2        0.05        1.09      0.89 o
  -5   3   2       41.95       24.50      3.01 o
  -4   3   2      237.64      247.34      7.62 o
  -3   3   2       80.17      110.81      4.59 o
  -2   3   2     1540.37     1714.42     48.12 o
  -1   3   2     2456.23     2525.59     19.91 o
   0   3   2     2893.68     3232.71     35.74 o
   1   3   2     2363.95     2275.75     39.81 o
   2   3   2       67.51       52.58      2.77 o
   3   3   2      457.37      389.61      8.50 o
   4   3   2       71.20       79.63      4.14 o
   5   3   2     1522.61     1451.45     34.91 o
   6   3   2        0.06       -0.55      1.36 o
   7   3   2      352.90      347.15     18.61 o
   8   3   2      660.26      734.42     32.70 o
   9   3   2      224.75      219.94     15.12 o
  10   3   2       48.91       41.97      5.32 o
  11   3   2       26.00       25.49      2.29 o
 -11   4   2        0.11        1.90      1.22 o
 -10   4   2      510.69      506.07     18.18 o
  -9   4   2      110.28       99.89      8.07 o
  -8   4   2       34.89       33.75      4.97 o
  -7   4   2     1570.49     1516.82     51.84 o
  -6   4   2      315.47      317.00     15.07 o
  -5   4   2       64.57       79.10      7.39 o
  -4   4   2      243.77      181.27      7.90 o
  -3   4   2      365.31      449.00     13.30 o
  -2   4   2      212.22      185.06     26.89 o
  -1   4   2        0.26        3.34      0.93 o
   0   4   2     4714.67     5446.74    292.08 o
   1   4   2        3.89        0.29      0.50 o
   2   4   2     1990.79     1964.72     30.38 o
   3   4   2        0.00       -0.16      1.18 o
   4   4   2     2256.55     2190.30     41.93 o
   5   4   2        1.73        0.74      0.94 o
   6   4   2     2089.56     2057.34     43.38 o
   7   4   2      170.51      167.13      8.49 o
   8   4   2      220.97      222.37     10.04 o
   9   4   2      171.33      178.12     14.66 o
  10   4   2        7.75        8.62      2.12 o
 -10   5   2       14.21       11.45      5.30 o
  -9   5   2        7.77        2.65      1.31 o
  -8   5   2       12.89       13.51      3.01 o
  -7   5   2      412.49      355.90     15.99 o
  -6   5   2      160.77      164.13      6.53 o
  -5   5   2      534.68      508.57     18.67 o
  -4   5   2      291.31      282.51     10.13 o
  -3   5   2     2170.29     2175.19     30.85 o
  -2   5   2       67.40       73.41      5.80 o
  -1   5   2      204.54      152.93      6.34 o
   0   5   2      207.37      337.76     11.93 o
   1   5   2      984.18      975.25     15.17 o
   2   5   2      424.08      445.67     11.45 o
   3   5   2     3870.95     3936.88     62.66 o
   4   5   2       35.89       29.50      4.60 o
   5   5   2      795.69      783.63     19.43 o
   6   5   2       12.30       14.53      1.67 o
   7   5   2      110.04       98.79      6.66 o
   8   5   2      143.41      142.19      7.72 o
   9   5   2       49.00       49.24      6.33 o
  10   5   2        5.19        3.04      1.65 o
  -9   6   2        2.71        3.67      1.38 o
  -8   6   2      356.58      352.36     19.60 o
  -7   6   2       39.82       32.06      4.51 o
  -6   6   2      170.42      144.18     12.30 o
  -5   6   2        0.09        1.07      1.16 o
  -4   6   2      913.76      892.04     24.52 o
  -3   6   2       87.19       84.69      6.85 o
  -2   6   2      678.42      722.10     20.54 o
  -1   6   2        0.73        0.34      0.91 o
   0   6   2      797.55      789.27     26.45 o
   1   6   2     1416.54     1480.32     31.17 o
   2   6   2      966.26      949.72     24.92 o
   3   6   2      314.72      295.99     11.79 o
   4   6   2      371.11      358.34      8.69 o
   5   6   2      921.44      853.34     14.56 o
   6   6   2        0.91        1.55      1.44 o
   7   6   2       10.66        7.85      1.79 o
   8   6   2      162.18      170.62      9.15 o
   9   6   2        3.75        0.33      1.21 o
  -9   7   2      209.54      218.72     22.43 o
  -8   7   2        2.05        2.53      1.23 o
  -7   7   2      192.67      204.69     12.05 o
  -6   7   2        0.97        1.34      1.85 o
  -5   7   2      348.31      366.40     17.98 o
  -4   7   2        0.02        1.33      1.92 o
  -3   7   2      503.75      512.61     12.39 o
  -2   7   2        0.04        1.69      0.66 o
  -1   7   2     1858.01     2039.23     36.83 o
   0   7   2        4.06        3.86      1.13 o
   1   7   2      336.72      359.56      9.30 o
   2   7   2        0.48        0.19      0.88 o
   3   7   2      173.65      180.01      6.04 o
   4   7   2      401.30      369.74     10.53 o
   5   7   2       57.30       49.62      4.42 o
   6   7   2        8.13        7.61      1.75 o
   7   7   2      153.40      135.90      7.19 o
   8   7   2        1.36        1.62      1.13 o
  -8   8   2       85.56      101.96      7.12 o
  -7   8   2       41.99       35.38      3.12 o
  -6   8   2      151.38      148.81      7.32 o
  -5   8   2       15.38       15.26      2.59 o
  -4   8   2      111.08      137.43      6.94 o
  -3   8   2      252.45      258.73      9.84 o
  -2   8   2     1129.88     1318.91     29.32 o
  -1   8   2      234.25      256.51     11.74 o
   0   8   2       20.95       20.90      3.42 o
   1   8   2      271.58      309.88     17.12 o
   2   8   2      272.86      310.28     13.17 o
   3   8   2      128.12      143.44      7.36 o
   4   8   2      370.95      371.89     18.24 o
   5   8   2       78.75       64.82      5.51 o
   6   8   2      123.92      129.98      8.73 o
   7   8   2        0.39       -0.02      1.49 o
  -6   9   2       15.95       14.35      2.48 o
  -5   9   2      241.73      258.13      8.59 o
  -4   9   2       62.17       68.89      4.15 o
  -3   9   2      403.99      450.66     19.99 o
  -2   9   2        8.36       12.72      2.37 o
  -1   9   2        1.99        0.15      1.95 o
   0   9   2       11.81        8.89      1.96 o
   1   9   2      126.71      126.45      7.54 o
   2   9   2        7.68        5.94      1.73 o
   3   9   2      973.48      985.83     27.58 o
   4   9   2        0.20        1.03      1.46 o
   5   9   2       22.03       15.22      6.85 o
   6   9   2        0.01        1.26      1.29 o
  -4  10   2       11.80       10.72      2.86 o
  -3  10   2      110.38      115.45     10.59 o
  -2  10   2      124.26      122.83      7.72 o
  -1  10   2       61.69       51.96      5.24 o
   0  10   2      115.76      118.76      8.04 o
   1  10   2        8.33        3.59      1.55 o
   2  10   2       73.14       71.81      5.90 o
   3  10   2       12.06       12.65      3.65 o
   4  10   2      270.87      266.65     14.79 o
 -11   0   3        8.54        4.87      3.25 o
  -9   0   3      421.37      487.27     31.40 o
  -7   0   3        1.29       -3.54      3.73 o
  -5   0   3     1960.36     1986.30     37.45 o
  -3   0   3     1160.93     1464.71     97.01 o
  -1   0   3      540.47      568.44     20.14 o
   1   0   3    11495.18    10865.38    136.05 o
   3   0   3      326.27      222.54      5.91 o
   5   0   3     1662.11     1657.13     62.28 o
   7   0   3      953.49     1058.11     60.55 o
   9   0   3     1932.04     2338.09     78.66 o
  11   0   3       26.99       24.27      3.93 o
 -11   1   3        0.09       -1.00      1.19 o
 -10   1   3      181.77      195.97     12.79 o
  -9   1   3       31.82       29.99      5.07 o
  -8   1   3      322.83      370.62     20.05 o
  -7   1   3        0.00        0.68      1.00 o
  -6   1   3     1286.00     1314.16     23.44 o
  -5   1   3       59.32       58.34      4.09 o
  -4   1   3     3070.19     3041.61     34.20 o
  -3   1   3      844.63      887.08     16.41 o
  -2   1   3       16.48       34.26      2.26 o
  -1   1   3     1829.95     1853.51     31.74 o
   0   1   3     1508.44     1581.66     38.20 o
   1   1   3     5412.96     5550.52     33.94 o
   2   1   3        8.33        6.36      0.89 o
   3   1   3      172.08      187.39      5.42 o
   4   1   3     1073.87     1038.32     17.55 o
   5   1   3      939.94     1087.24     29.11 o
   6   1   3     2464.57     2858.08     65.85 o
   7   1   3      550.92      629.97     32.54 o
   8   1   3      336.82      359.80     12.99 o
   9   1   3       41.31       45.56      7.06 o
  10   1   3      242.89      309.63     11.96 o
  11   1   3       59.46       58.24      4.87 o
 -11   2   3      342.97      355.91      9.58 o
 -10   2   3        7.51        6.25      1.85 o
  -9   2   3      465.48      530.96     21.99 o
  -8   2   3       54.34       52.24      6.74 o
  -7   2   3      800.71      802.03     21.10 o
  -6   2   3        1.99        0.59      1.02 o
  -5   2   3      761.85      772.07     16.14 o
  -4   2   3      522.97      537.14     12.05 o
  -3   2   3     6206.51     6370.91     81.31 o
  -2   2   3      129.47      112.56      4.34 o
  -1   2   3     1184.52     1207.49     16.13 o
   0   2   3      798.74      842.54      9.62 o
   1   2   3     2065.93     2005.70     22.47 o
   2   2   3     2794.36     2772.41     27.85 o
   3   2   3     2075.65     2005.11     25.83 o
   4   2   3      996.02     1104.63     19.37 o
   5   2   3      982.33      963.84     33.65 o
   6   2   3       13.06        7.16      1.37 o
   7   2   3      411.38      381.23     34.53 o
   8   2   3        4.88        2.41      1.92 o
   9   2   3      101.19       97.36      7.35 o
  10   2   3        0.07       -0.08      1.67 o
  11   2   3      273.78      307.73      8.69 o
 -11   3   3        3.87        3.57      1.26 o
 -10   3   3      634.94      643.06     17.61 o
  -9   3   3        3.27        6.74      2.68 o
  -8   3   3      148.66      148.93      8.92 o
  -7   3   3      132.00      108.25      6.59 o
  -6   3   3      920.09      875.53     21.95 o
  -5   3   3        2.79        2.54      0.85 o
  -4   3   3     1781.89     1755.44     29.85 o
  -3   3   3       19.78       21.42      4.04 o
  -2   3   3     1198.78     1120.48     21.49 o
  -1   3   3     2011.32     2245.31     32.31 o
   0   3   3     3100.27     3094.21     28.79 o
   1   3   3       25.45       38.60      2.11 o
   2   3   3     3670.80     3757.47     44.90 o
   3   3   3      185.79      211.69      9.00 o
   4   3   3       50.66       30.81      3.18 o
   5   3   3     1012.05     1040.20     25.84 o
   6   3   3      586.91      542.13     23.02 o
   7   3   3        0.46        0.71      1.61 o
   8   3   3      128.94      135.86     10.14 o
   9   3   3        3.72        4.66      1.35 o
  10   3   3       32.65       35.47      3.46 o
  11   3   3       14.42       10.07      1.83 o
 -11   4   3       64.75       59.08      4.91 o
 -10   4   3        1.62        3.42      1.65 o
  -9   4   3       59.62       65.85      7.19 o
  -8   4   3      110.23      105.50      8.61 o
  -7   4   3       10.98       11.03      2.30 o
  -6   4   3      462.82      435.46     36.98 o
  -5   4   3      895.05      835.37     36.02 o
  -4   4   3       49.17       54.01      5.60 o
  -3   4   3       35.00       59.23      5.00 o
  -2   4   3     1048.57     1117.29     23.06 o
  -1   4   3     3341.24     3353.06     30.69 o
   0   4   3        8.83        8.90      0.98 o
   1   4   3     2523.51     2695.65     28.60 o
   2   4   3      130.33      153.78      5.08 o
   3   4   3      396.42      348.86     14.68 o
   4   4   3      169.53      178.71     10.89 o
   5   4   3      976.33      937.16     20.57 o
   6   4   3      101.02       95.86      8.47 o
   7   4   3      291.43      254.95      9.55 o
   8   4   3       53.50       46.67      4.53 o
   9   4   3      144.89      125.32      8.01 o
  10   4   3      104.26      104.71      7.07 o
 -10   5   3        0.28        0.90      0.83 o
  -9   5   3       16.22       16.71      2.77 o
  -8   5   3      203.03      186.01     12.17 o
  -7   5   3       30.61       21.78      3.90 o
  -6   5   3        2.07        1.24      1.15 o
  -5   5   3        2.33        3.90      1.69 o
  -4   5   3      482.83      482.68     17.13 o
  -3   5   3      970.71      989.07     24.28 o
  -2   5   3     1232.52     1224.20     47.84 o
  -1   5   3      147.06      156.91      5.59 o
   0   5   3      531.60      551.35     11.12 o
   1   5   3       89.08       80.31      4.05 o
   2   5   3     1577.13     1680.16     27.44 o
   3   5   3       73.45       66.94      5.07 o
   4   5   3     1622.34     1664.02     38.83 o
   5   5   3       75.83       69.49      5.61 o
   6   5   3       81.26       63.56      4.27 o
   7   5   3        1.92        0.80      1.87 o
   8   5   3      115.56      116.08      6.94 o
   9   5   3        0.00       -1.25      1.25 o
  10   5   3      227.66      211.74     10.30 o
  -9   6   3       55.59       54.87      4.22 o
  -8   6   3        7.13        7.23      1.98 o
  -7   6   3      575.94      578.37     21.50 o
  -6   6   3       23.81       22.34      4.02 o
  -5   6   3      531.64      464.33     20.44 o
  -4   6   3       78.72       84.01      4.79 o
  -3   6   3     1156.29     1187.98     37.08 o
  -2   6   3      195.86      176.61     13.09 o
  -1   6   3      255.33      246.09     12.46 o
   0   6   3        0.25       -0.98      0.98 o
   1   6   3     1021.38      984.55     23.94 o
   2   6   3      876.17      930.71     27.50 o
   3   6   3      247.35      255.73     10.62 o
   4   6   3       85.23       92.29      4.10 o
   5   6   3      109.36       95.43      4.42 o
   6   6   3       59.01       60.97      6.36 o
   7   6   3      213.91      212.40      8.46 o
   8   6   3      244.04      225.84      7.97 o
   9   6   3      221.93      239.72     15.85 o
  -8   7   3      161.08      158.20      8.87 o
  -7   7   3       44.14       35.71      4.85 o
  -6   7   3      453.27      469.53     19.52 o
  -5   7   3       74.01       79.83      8.36 o
  -4   7   3      426.21      447.70     15.65 o
  -3   7   3       59.50       66.37      3.86 o
  -2   7   3      995.04     1063.98     18.34 o
  -1   7   3        0.01       -0.36      1.66 o
   0   7   3     1098.66     1320.66     99.22 o
   1   7   3        0.36        0.52      0.72 o
   2   7   3       26.50       27.41      2.27 o
   3   7   3      232.79      226.00      6.73 o
   4   7   3      217.73      218.08      9.73 o
   5   7   3        2.83        2.37      1.43 o
   6   7   3      209.12      204.54     12.20 o
   7   7   3       30.55       30.71      3.35 o
   8   7   3      175.44      179.48     13.08 o
  -7   8   3      153.70      148.76      6.24 o
  -6   8   3       34.73       33.08      3.37 o
  -5   8   3      160.28      162.11      8.26 o
  -4   8   3      135.90      144.16      6.99 o
  -3   8   3      808.71      943.83     19.40 o
  -2   8   3       53.89       43.47      4.01 o
  -1   8   3      325.04      346.97     13.73 o
   0   8   3      385.08      436.03     22.80 o
   1   8   3       52.33       52.64      5.14 o
   2   8   3       20.13       15.93      2.84 o
   3   8   3      609.22      717.37     27.63 o
   4   8   3       13.16       13.17      1.97 o
   5   8   3      206.73      215.28     13.04 o
   6   8   3       22.74       21.04      2.97 o
   7   8   3      240.98      256.51     34.07 o
  -6   9   3      195.40      169.04     11.75 o
  -5   9   3       76.77       68.52      5.19 o
  -4   9   3        4.49        4.38      2.44 o
  -3   9   3       13.95       18.49      2.76 o
  -2   9   3       87.99      109.81      7.16 o
  -1   9   3      133.15      156.86     13.27 o
   0   9   3       34.58       36.96      4.07 o
   1   9   3        2.60        1.21      1.83 o
   2   9   3      807.54      919.23     24.71 o
   3   9   3       85.61       88.43      6.05 o
   4   9   3      197.73      176.27     10.64 o
   5   9   3        2.46        5.53      2.11 o
   6   9   3      113.55      100.40      8.87 o
  -3  10   3        9.04       11.14      3.11 o
  -2  10   3       37.75       30.27      2.68 o
  -1  10   3      171.68      182.73      7.14 o
   0  10   3      108.01       87.65      4.89 o
   1  10   3      136.11      130.33      6.05 o
   2  10   3        0.30        1.75      0.79 o
   3  10   3      315.87      264.71     34.10 o
 -10   0   4      679.91      699.36     52.69 o
  -8   0   4      516.98      561.77     24.33 o
  -6   0   4       68.35       49.87     11.73 o
  -4   0   4     3578.17     3565.35     54.66 o
  -2   0   4     1176.57     1461.18     25.00 o
   0   0   4     3209.85     3250.98     65.00 o
   2   0   4      141.20      183.37      4.71 o
   4   0   4      656.70      642.23     19.24 o
   6   0   4     1497.35     1731.91     74.45 o
   8   0   4      680.20      799.76     27.53 o
  10   0   4      176.16      211.60     20.35 o
 -11   1   4      109.77       97.55      5.93 o
 -10   1   4       20.49       14.59      2.88 o
  -9   1   4      250.45      286.22     16.40 o
  -8   1   4       44.18       55.04      4.73 o
  -7   1   4      292.16      272.97     11.07 o
  -6   1   4      292.71      268.33     10.27 o
  -5   1   4     1008.04      943.78     18.59 o
  -4   1   4      457.32      507.71     12.05 o
  -3   1   4     2393.81     2367.07     49.40 o
  -2   1   4      654.98      820.54     12.42 o
  -1   1   4     1402.51     1300.10     20.89 o
   0   1   4      217.85      220.79      7.66 o
   1   1   4     5101.67     4875.43     52.90 o
   2   1   4      150.93      131.09      3.42 o
   3   1   4       19.85       10.14      1.61 o
   4   1   4      346.42      360.70     10.30 o
   5   1   4     1449.32     1446.31     42.23 o
   6   1   4      714.07      852.75     36.11 o
   7   1   4      648.53      712.79     35.84 o
   8   1   4       27.79       33.01      4.02 o
   9   1   4      122.32      122.25     11.59 o
  10   1   4       20.21       16.04      2.68 o
  11   1   4      124.07      145.79      7.43 o
 -11   2   4        0.05       -0.79      0.96 o
 -10   2   4      172.95      182.02      9.45 o
  -9   2   4        8.21        5.56      1.64 o
  -8   2   4      357.72      361.96     14.83 o
  -7   2   4       14.68       10.36      2.34 o
  -6   2   4     1845.85     1861.25     35.09 o
  -5   2   4      126.96      129.52      8.02 o
  -4   2   4     1541.05     1575.19     23.66 o
  -3   2   4      335.71      346.58      9.28 o
  -2   2   4     1454.28     1415.16     20.03 o
  -1   2   4      564.83      603.86     14.46 o
   0   2   4      565.77      549.52     12.08 o
   1   2   4      271.72      261.53      3.87 o
   2   2   4     9041.79     9089.48    145.69 o
   3   2   4      199.65      253.97      8.56 o
   4   2   4      665.83      660.30     15.40 o
   5   2   4       19.90       21.66      2.78 o
   6   2   4     1105.13     1084.94     49.29 o
   7   2   4       13.16        8.35      2.18 o
   8   2   4      122.66      129.37      7.12 o
   9   2   4        2.89        1.16      2.03 o
  10   2   4       43.21       43.13      3.79 o
  11   2   4       27.54       27.57      2.97 o
 -11   3   4      132.37      127.06      5.58 o
 -10   3   4       12.17       11.05      2.13 o
  -9   3   4      293.39      306.20     12.92 o
  -8   3   4       82.17       87.73      9.19 o
  -7   3   4        0.58        1.10      1.37 o
  -6   3   4        2.71        0.52      0.92 o
  -5   3   4     2031.06     1965.77     41.66 o
  -4   3   4      752.97      782.81     63.34 o
  -3   3   4      278.18      278.16     11.47 o
  -2   3   4       43.93       43.74      2.60 o
  -1   3   4     3534.92     3628.64     39.80 o
   0   3   4      145.02      124.74      3.35 o
   1   3   4     3339.94     3322.06     41.60 o
   2   3   4      672.98      723.72     12.63 o
   3   3   4     2645.93     2703.13     39.81 o
   4   3   4      365.56      410.70     14.28 o
   5   3   4      722.39      683.34     19.70 o
   6   3   4      124.66      120.89      8.32 o
   7   3   4      348.58      326.51     12.05 o
   8   3   4        6.58        5.43      1.52 o
   9   3   4       15.36       14.55      4.91 o
  10   3   4      130.34      125.42     11.27 o
 -10   4   4      186.47      192.41      8.10 o
  -9   4   4        8.91        7.12      2.49 o
  -8   4   4       47.89       51.19      6.60 o
  -7   4   4        3.90        6.16      2.02 o
  -6   4   4       14.20       10.80      2.16 o
  -5   4   4       32.48       25.10      9.66 o
  -4   4   4      513.54      452.31     15.82 o
  -3   4   4      457.63      469.33     15.26 o
  -2   4   4     1045.45     1097.48     23.43 o
  -1   4   4        9.97       22.62      2.08 o
   0   4   4     2164.77     2232.08     41.52 o
   1   4   4       44.73       54.45      2.87 o
   2   4   4      201.72      153.67      6.73 o
   3   4   4        7.93        5.37      2.30 o
   4   4   4      885.59      857.61     26.00 o
   5   4   4      443.67      434.37     18.70 o
   6   4   4      480.86      482.50     15.09 o
   7   4   4       18.77       14.24      2.45 o
   8   4   4      120.95      110.69      8.41 o
   9   4   4        6.29        3.48      2.65 o
  10   4   4      177.38      172.30     22.94 o
 -10   5   4       34.19       36.09      2.51 o
  -9   5   4      133.34      129.24      6.97 o
  -8   5   4        4.18        3.61      1.41 o
  -7   5   4      525.45      499.17     16.69 o
  -6   5   4      279.03      265.56      8.98 o
  -5   5   4       85.02       80.72      5.84 o
  -4   5   4      820.43      860.90     23.93 o
  -3   5   4     1413.73     1429.81     52.34 o
  -2   5   4        9.07        9.54      1.68 o
  -1   5   4      117.76       82.36      4.75 o
   0   5   4       23.15       16.40      1.93 o
   1   5   4     1357.27     1481.87     24.68 o
   2   5   4      473.97      463.64     16.76 o
   3   5   4      151.01      134.19      9.22 o
   4   5   4       26.68       33.19      5.26 o
   5   5   4      119.21      109.60      5.04 o
   6   5   4       39.09       31.13      3.54 o
   7   5   4      413.95      403.50     13.46 o
   8   5   4       33.77       31.21      3.35 o
   9   5   4      291.95      305.83     30.75 o
  10   5   4        7.44        9.01      3.06 o
  -9   6   4        1.59        1.09      0.80 o
  -8   6   4      353.06      366.80     12.74 o
  -7   6   4        0.52       -0.05      1.70 o
  -6   6   4     1030.81     1026.04     25.86 o
  -5   6   4        4.51        0.40      1.38 o
  -4   6   4      951.17     1000.32     24.91 o
  -3   6   4      188.38      164.54      9.95 o
  -2   6   4      779.41      803.67     22.27 o
  -1   6   4       98.92       82.51      7.03 o
   0   6   4     1211.64     1303.40     31.46 o
   1   6   4       31.39       34.35      5.18 o
   2   6   4      398.44      375.49     16.04 o
   3   6   4        0.12        1.41      0.88 o
   4   6   4       85.99       91.93      5.01 o
   5   6   4        1.47        1.92      0.91 o
   6   6   4      153.69      138.10      7.21 o
   7   6   4      177.75      153.14      6.85 o
   8   6   4      150.22      149.49      7.36 o
   9   6   4        0.16        2.53      1.26 o
  -8   7   4      131.91      116.09      4.82 o
  -7   7   4      310.78      320.25     12.62 o
  -6   7   4        0.47       -0.12      1.40 o
  -5   7   4      785.49      798.29     32.66 o
  -4   7   4      108.33       98.65      5.98 o
  -3   7   4      749.60      746.11     13.58 o
  -2   7   4       46.96       55.69      3.73 o
  -1   7   4      640.13      692.99     20.10 o
   0   7   4      396.56      398.72     16.20 o
   1   7   4        9.62       10.28      2.12 o
   2   7   4        4.21        4.13      0.95 o
   3   7   4      709.73      710.89     22.46 o
   4   7   4       54.84       48.87      5.23 o
   5   7   4      617.37      594.92     17.65 o
   6   7   4       27.82       21.62      3.59 o
   7   7   4       35.55       39.77      4.47 o
   8   7   4        3.13        1.54      1.04 o
  -7   8   4        3.75        0.94      0.83 o
  -6   8   4       72.85       87.69      5.24 o
  -5   8   4       33.00       26.25      3.26 o
  -4   8   4      119.94      145.54      6.83 o
  -3   8   4        0.39        1.59      1.15 o
  -2   8   4      585.83      623.31     18.22 o
  -1   8   4      965.01     1155.90     31.04 o
   0   8   4       29.29       27.80      3.87 o
   1   8   4       46.20       49.12      4.90 o
   2   8   4      392.46      455.83     18.10 o
   3   8   4        9.99        7.71      1.43 o
   4   8   4      380.26      395.69     12.95 o
   5   8   4       12.11       11.35      2.42 o
   6   8   4      139.62      115.15     28.05 o
   7   8   4        2.10        1.90      1.52 o
  -5   9   4        0.79        1.11      1.14 o
  -4   9   4        0.39        0.33      0.77 o
  -3   9   4       31.73       27.14      3.92 o
  -2   9   4       14.77       15.15      2.47 o
  -1   9   4      237.09      261.40     17.52 o
   0   9   4        0.10       -1.01      1.34 o
   1   9   4      377.74      453.33     16.53 o
   2   9   4        2.00        2.75      1.51 o
   3   9   4      291.68      304.32     13.86 o
   4   9   4       67.53       67.32      6.22 o
   5   9   4       86.37       83.32     23.08 o
  -3  10   4        0.73        3.07      1.33 o
  -2  10   4      296.03      319.11     10.16 o
  -1  10   4      310.77      296.79     10.34 o
   0  10   4      169.33      176.56      9.39 o
   1  10   4        1.16       -1.56      1.56 o
   2  10   4      285.37      280.18     10.47 o
   3  10   4       36.91       29.71      4.58 o
 -11   0   5       88.43       77.74      8.86 o
  -9   0   5       29.19       43.54      9.52 o
  -7   0   5       38.94       21.53      4.52 o
  -5   0   5      757.70      651.74     23.25 o
  -3   0   5      858.16      764.79     28.05 o
  -1   0   5      319.86      372.23     16.40 o
   1   0   5     1688.07     1652.23     25.83 o
   3   0   5        0.72        8.44      2.77 o
   5   0   5     1702.26     1802.68     72.14 o
   7   0   5      636.47      697.59     34.25 o
   9   0   5       90.81      100.32      9.89 o
  11   0   5       12.96       19.25      3.35 o
 -11   1   5      106.76       83.57      4.26 o
 -10   1   5      265.95      269.11     11.48 o
  -9   1   5        0.57        1.05      1.39 o
  -8   1   5      293.32      307.61     16.67 o
  -7   1   5        5.30        5.49      1.80 o
  -6   1   5      169.51      168.13      7.84 o
  -5   1   5      107.77      105.81      6.17 o
  -4   1   5     1689.97     1716.57     27.73 o
  -3   1   5      946.46      972.86     17.10 o
  -2   1   5      217.30      193.54      7.09 o
  -1   1   5     1154.78     1291.04     17.06 o
   0   1   5     1689.90     1632.88     18.59 o
   1   1   5     1840.72     1870.74     18.43 o
   2   1   5     2878.13     2642.73     20.12 o
   3   1   5        0.36       -0.17      0.81 o
   4   1   5      888.90      941.94     18.49 o
   5   1   5      949.70     1062.43     44.21 o
   6   1   5     1348.69     1525.69     51.50 o
   7   1   5       61.79       62.39      5.70 o
   8   1   5      175.35      193.12      9.52 o
   9   1   5        0.50        2.57      1.47 o
  10   1   5       51.71       58.50      8.18 o
  11   1   5       41.13       44.67      3.91 o
 -11   2   5       51.43       35.45      5.20 o
 -10   2   5       17.70       15.98      2.23 o
  -9   2   5      613.69      652.14     19.96 o
  -8   2   5       34.57       36.58      4.80 o
  -7   2   5      289.26      309.75     10.11 o
  -6   2   5        3.77        4.71      1.69 o
  -5   2   5     2136.16     2108.28     31.53 o
  -4   2   5       24.23       34.49      3.34 o
  -3   2   5     4229.50     4184.57     47.83 o
  -2   2   5      417.82      428.71      9.63 o
  -1   2   5     1633.69     1559.49     28.80 o
   0   2   5      239.17      307.15      6.36 o
   1   2   5     7741.63     7584.59     50.88 o
   2   2   5     1854.83     1839.59     28.54 o
   3   2   5     2389.69     2505.05     40.02 o
   4   2   5        2.90        0.42      0.87 o
   5   2   5       73.10       49.32      4.49 o
   6   2   5       10.37        9.32      2.70 o
   7   2   5      483.49      493.18     13.65 o
   8   2   5        8.67        8.13      1.54 o
   9   2   5       76.18       81.27     11.00 o
  10   2   5        1.97        0.64      1.29 o
  11   2   5      223.91      247.47     12.90 o
 -11   3   5       15.54       16.21      2.54 o
 -10   3   5      280.34      265.57      9.88 o
  -9   3   5        9.17        7.18      1.87 o
  -8   3   5      372.41      374.26     14.70 o
  -7   3   5      129.87      126.88      8.13 o
  -6   3   5     1231.06     1243.27     68.00 o
  -5   3   5        7.03        2.55      3.91 o
  -4   3   5      883.91      835.89     29.45 o
  -3   3   5        0.01       -1.42      1.42 o
  -2   3   5      654.39      566.51     10.54 o
  -1   3   5       68.83       67.88      3.24 o
   0   3   5     4973.12     5074.40     53.32 o
   1   3   5      485.16      430.17      9.95 o
   2   3   5     1110.49     1108.96     22.66 o
   3   3   5       22.89       22.61      3.22 o
   4   3   5      408.10      341.26     13.69 o
   5   3   5     1118.17     1106.70     26.69 o
   6   3   5      323.89      314.21     13.89 o
   7   3   5      113.14      117.92      7.52 o
   8   3   5      101.07      100.28      8.84 o
   9   3   5        1.59        3.29      4.48 o
  10   3   5      148.98      163.56     10.03 o
 -10   4   5        0.86        0.66      0.90 o
  -9   4   5      157.70      146.46      8.00 o
  -8   4   5      205.01      209.85     12.92 o
  -7   4   5       74.42       70.05      7.73 o
  -6   4   5      629.77      630.96     22.32 o
  -5   4   5      444.49      423.43     16.69 o
  -4   4   5      120.67      125.09      8.34 o
  -3   4   5      501.21      490.89     16.23 o
  -2   4   5      126.97      146.95      8.06 o
  -1   4   5     1018.00     1115.85     19.29 o
   0   4   5        3.88        1.80      0.86 o
   1   4   5       66.15       50.75      2.88 o
   2   4   5      247.93      291.65     13.96 o
   3   4   5      163.82      144.36      8.80 o
   4   4   5       22.75       22.58      4.26 o
   5   4   5      561.23      529.71     21.39 o
   6   4   5      207.61      194.13      9.63 o
   7   4   5      406.19      403.35     22.40 o
   8   4   5       48.10       49.47      7.76 o
   9   4   5       61.44       56.88      7.62 o
  10   4   5        2.48        0.82      3.21 o
 -10   5   5       71.16       61.81      5.60 o
  -9   5   5        0.00       -1.44      1.44 o
  -8   5   5      107.26       91.19      6.33 o
  -7   5   5        7.10        5.74      1.85 o
  -6   5   5       57.31       49.71      3.82 o
  -5   5   5       36.48       32.54      3.05 o
  -4   5   5     1154.05     1147.32     28.83 o
  -3   5   5      218.61      214.03     12.00 o
  -2   5   5      590.47      641.00     25.01 o
  -1   5   5      350.00      360.23     13.73 o
   0   5   5        5.49        7.14      2.34 o
   1   5   5        0.77        0.61      1.49 o
   2   5   5      784.07      843.38     25.36 o
   3   5   5       16.74       16.39      3.46 o
   4   5   5      171.52      163.48     11.91 o
   5   5   5       14.95        9.72      1.79 o
   6   5   5      470.63      448.30     23.17 o
   7   5   5       24.41       25.79      5.68 o
   8   5   5      339.06      321.13     18.66 o
   9   5   5       12.36       13.18      1.93 o
  -9   6   5       84.73       80.25      5.10 o
  -8   6   5       12.33        8.54      1.44 o
  -7   6   5     1008.60     1015.78     22.03 o
  -6   6   5       13.64       14.13      3.70 o
  -5   6   5      214.68      186.92     11.94 o
  -4   6   5       11.54        9.22      1.56 o
  -3   6   5      427.38      446.46     14.65 o
  -2   6   5       40.86       36.74      4.57 o
  -1   6   5      441.87      430.51     25.23 o
   0   6   5      131.18      122.14      8.66 o
   1   6   5     1008.68     1027.43    135.00 o
   2   6   5      518.01      507.69     17.21 o
   3   6   5      603.18      589.17     16.67 o
   4   6   5        2.55        2.90      0.97 o
   5   6   5      956.58      913.85     22.95 o
   6   6   5        6.45        3.58      1.35 o
   7   6   5      121.37      116.50      8.61 o
   8   6   5       49.84       50.16      4.68 o
   9   6   5      288.10      305.22     36.52 o
  -8   7   5      189.41      185.34     10.60 o
  -7   7   5       44.13       42.22      4.45 o
  -6   7   5      624.89      661.86     37.02 o
  -5   7   5      184.39      166.17     10.57 o
  -4   7   5      433.75      474.94     19.27 o
  -3   7   5      122.73      117.11      6.48 o
  -2   7   5      534.43      569.23     15.44 o
  -1   7   5       11.31       13.28      3.49 o
   0   7   5      991.21     1091.23     96.94 o
   1   7   5        0.14        1.38      1.58 o
   2   7   5      189.86      186.39     12.32 o
   3   7   5       74.69       72.36      5.33 o
   4   7   5      609.41      604.40     16.54 o
   5   7   5       27.91       19.24      2.93 o
   6   7   5      122.46      128.43     10.82 o
   7   7   5        3.50        2.69      4.45 o
   8   7   5      220.77      231.85     35.23 o
  -7   8   5       49.07       64.40      6.02 o
  -6   8   5        0.00       -1.00      1.11 o
  -5   8   5      136.69      142.50      9.92 o
  -4   8   5        1.93        1.28      1.15 o
  -3   8   5      160.76      166.13      8.27 o
  -2   8   5       41.92       30.56      4.85 o
  -1   8   5      320.41      367.03     31.83 o
   0   8   5        0.03        0.46      2.06 o
   1   8   5       38.48       43.35      5.45 o
   2   8   5        6.53        3.95      1.49 o
   3   8   5      475.34      502.46     18.60 o
   4   8   5        2.96        1.12      2.16 o
   5   8   5       69.32       71.73      5.54 o
   6   8   5       22.74       18.50      5.30 o
  -5   9   5        5.89       10.97      2.60 o
  -4   9   5        1.63        3.32      1.52 o
  -3   9   5        7.37        6.66      1.75 o
  -2   9   5      533.25      598.96     40.31 o
  -1   9   5        0.01       -1.53      1.70 o
   0   9   5       89.27       82.81     12.58 o
   1   9   5        0.00        0.09      1.61 o
   2   9   5      169.19      172.61     13.99 o
   3   9   5       79.54       82.97      6.61 o
   4   9   5      104.14       84.47      8.03 o
   5   9   5        0.02        2.71      1.51 o
  -2  10   5        7.36        2.39      0.88 o
  -1  10   5      280.78      286.94     14.76 o
   0  10   5        0.32        2.50      0.91 o
   1  10   5      240.91      241.61     13.25 o
   2  10   5        0.08       -2.21      2.21 o
 -10   0   6      555.91      567.18     28.97 o
  -8   0   6       45.56       70.75     11.43 o
  -6   0   6      976.75     1018.47     43.07 o
  -4   0   6     3422.51     3853.67    174.21 o
  -2   0   6     1188.39     1367.10     49.03 o
   0   0   6        0.93       14.19      4.95 o
   2   0   6      747.55      708.98     16.33 o
   4   0   6      927.12      948.02     28.46 o
   6   0   6        1.18        7.17      5.61 o
   8   0   6      162.05      176.77     12.65 o
  10   0   6       83.07       76.16     10.89 o
 -11   1   6       41.58       31.94      3.04 o
 -10   1   6       49.36       44.13      4.31 o
  -9   1   6      369.12      390.37     15.18 o
  -8   1   6       26.02       19.67      3.57 o
  -7   1   6      604.48      623.10     19.86 o
  -6   1   6        3.35        2.03      1.25 o
  -5   1   6     1272.38     1244.16     28.18 o
  -4   1   6     1086.96     1165.20     21.60 o
  -3   1   6     2539.70     2617.24     39.86 o
  -2   1   6     1637.99     2016.44     44.48 o
  -1   1   6      344.87      309.07      8.02 o
   0   1   6       28.25       24.68      2.45 o
   1   1   6      907.13      862.92     12.55 o
   2   1   6     1483.47     1590.74     18.02 o
   3   1   6       57.63       41.10      3.05 o
   4   1   6      529.29      542.40     18.51 o
   5   1   6      624.46      635.07     35.75 o
   6   1   6       69.35       63.88     10.92 o
   7   1   6      526.40      550.50     18.03 o
   8   1   6       21.03       15.53      2.67 o
   9   1   6      103.48      121.07      7.30 o
  10   1   6      108.44      115.19      9.45 o
  11   1   6      101.42      131.00      8.40 o
 -11   2   6       13.55        9.46      2.57 o
 -10   2   6       88.53       74.80      4.82 o
  -9   2   6        8.95        4.81      1.46 o
  -8   2   6      791.69      828.16     23.33 o
  -7   2   6       27.28       30.06      3.35 o
  -6   2   6       11.56        8.77      2.59 o
  -5   2   6      525.74      390.31     22.64 o
  -4   2   6      961.21      860.88     35.86 o
  -3   2   6        0.24       -0.92      0.92 o
  -2   2   6     3282.86     3321.93     46.31 o
  -1   2   6      406.88      396.28     10.48 o
   0   2   6     5332.33     5488.73     57.25 o
   1   2   6      673.20      665.11     11.29 o
   2   2   6     4533.63     4393.12     52.18 o
   3   2   6     1086.36     1161.78     33.80 o
   4   2   6        0.87       -0.73      1.30 o
   5   2   6        2.49        2.78      1.21 o
   6   2   6     2454.59     2657.95     70.49 o
   7   2   6       23.37       17.44      4.39 o
   8   2   6      273.96      292.62     10.69 o
   9   2   6        4.76        6.14      1.64 o
  10   2   6       56.36       62.84      5.16 o
 -10   3   6       36.23       28.04      4.11 o
  -9   3   6      168.50      151.24     10.66 o
  -8   3   6       49.19       51.12      6.77 o
  -7   3   6        0.94       -1.72      1.80 o
  -6   3   6        7.78        6.08      2.73 o
  -5   3   6     1513.44     1433.82    104.02 o
  -4   3   6      157.40      161.40      8.62 o
  -3   3   6     1279.57     1214.51     30.63 o
  -2   3   6     1350.71     1475.86     28.51 o
  -1   3   6     2135.65     2157.46     53.06 o
   0   3   6      101.23      109.82      5.22 o
   1   3   6     2440.55     2356.21     28.71 o
   2   3   6      100.56      133.34      7.77 o
   3   3   6     2402.02     2561.71     66.51 o
   4   3   6       40.36       43.81      5.05 o
   5   3   6      177.80      152.95      9.77 o
   6   3   6        7.92        4.84      1.32 o
   7   3   6      388.32      415.26     17.13 o
   8   3   6        0.64        1.52      1.30 o
   9   3   6      148.82      158.45     15.60 o
  10   3   6       82.09       76.04      5.50 o
 -10   4   6      198.74      205.08      9.56 o
  -9   4   6      148.17      142.02      9.81 o
  -8   4   6        3.35        5.51      2.27 o
  -7   4   6       71.34       72.10      9.25 o
  -6   4   6      401.73      406.07     13.04 o
  -5   4   6      243.72      228.54     12.43 o
  -4   4   6      644.38      670.33     21.15 o
  -3   4   6      236.02      248.09     11.78 o
  -2   4   6      339.43      322.27     17.74 o
  -1   4   6      226.96      259.60      8.60 o
   0   4   6      350.75      301.31      9.18 o
   1   4   6       55.95       52.43      3.94 o
   2   4   6      297.94      292.78     11.94 o
   3   4   6       52.67       49.61      5.39 o
   4   4   6      817.33      804.25     23.37 o
   5   4   6       66.33       72.26      4.37 o
   6   4   6       46.73       43.04      4.03 o
   7   4   6       26.08       35.52      6.70 o
   8   4   6       55.01       56.80      7.94 o
   9   4   6       11.53        9.05      2.05 o
  10   4   6       34.01       28.41      3.91 o
  -9   5   6      211.84      221.57     10.76 o
  -8   5   6        8.74        8.25      3.63 o
  -7   5   6      449.99      462.97     20.11 o
  -6   5   6       15.36       15.97      4.04 o
  -5   5   6       42.89       43.39      4.10 o
  -4   5   6       87.45       90.97      5.78 o
  -3   5   6      337.90      321.17     15.71 o
  -2   5   6        0.01        3.01      0.99 o
  -1   5   6      109.56       94.08      7.14 o
   0   5   6       13.55       12.89      2.28 o
   1   5   6      849.43      828.02     21.23 o
   2   5   6        2.75        3.27      1.74 o
   3   5   6      104.10       80.52      6.39 o
   4   5   6        0.25       -0.17      0.77 o
   5   5   6      416.94      392.11     11.43 o
   6   5   6       84.32       66.30      6.89 o
   7   5   6      217.75      214.12     15.61 o
   8   5   6       31.70       23.28      3.43 o
   9   5   6        7.31        9.83      1.85 o
  -9   6   6       21.81       24.85      4.36 o
  -8   6   6      745.70      783.29     27.07 o
  -7   6   6        2.00        0.73      2.47 o
  -6   6   6      381.98      407.47     17.98 o
  -5   6   6      257.86      247.38     14.38 o
  -4   6   6      312.39      292.39     10.49 o
  -3   6   6       44.19       34.34      3.50 o
  -2   6   6      389.21      404.61     14.36 o
  -1   6   6        0.30       -1.54      1.54 o
   0   6   6      300.76      293.34     12.27 o
   1   6   6      290.41      290.41     12.30 o
   2   6   6      555.18      584.42     19.05 o
   3   6   6      188.75      183.81      7.38 o
   4   6   6      622.75      666.88     16.58 o
   5   6   6       56.77       46.43      4.16 o
   6   6   6      261.96      225.12     13.07 o
   7   6   6       21.90       21.90      3.46 o
   8   6   6      189.24      189.15      8.90 o
  -8   7   6        5.93        6.57      1.51 o
  -7   7   6      145.09      134.78      8.09 o
  -6   7   6       41.29       30.96      4.32 o
  -5   7   6      451.46      444.83     18.14 o
  -4   7   6       51.31       50.61      6.21 o
  -3   7   6      175.91      181.76     12.91 o
  -2   7   6      123.02      138.17     13.78 o
  -1   7   6      489.29      575.12     28.86 o
   0   7   6       20.37       18.85      3.15 o
   1   7   6      375.37      376.22     18.85 o
   2   7   6      359.42      414.56     18.14 o
   3   7   6      699.01      708.68     34.05 o
   4   7   6       74.87       70.58      6.10 o
   5   7   6      558.93      549.86     22.62 o
   6   7   6        2.62        1.46      1.32 o
   7   7   6      167.89      173.19      8.02 o
   8   7   6        8.51       11.97      2.54 o
  -7   8   6       14.99       12.50      2.43 o
  -6   8   6      190.15      202.56     12.30 o
  -5   8   6        0.87        0.61      1.58 o
  -4   8   6      128.62      133.82     11.98 o
  -3   8   6        1.00        4.26      3.00 o
  -2   8   6      605.59      704.85     30.57 o
  -1   8   6        8.64        4.60      1.96 o
   0   8   6      168.46      183.53     15.19 o
   1   8   6      145.88      158.03     10.34 o
   2   8   6       26.92       29.50      6.57 o
   3   8   6        1.72        1.60      1.37 o
   4   8   6      123.82      118.26      8.49 o
   5   8   6       36.27       35.51      7.96 o
   6   8   6      179.40       91.68     10.19 o
  -5   9   6        4.55        4.35      1.41 o
  -4   9   6       10.48       10.56      2.86 o
  -3   9   6      107.13      119.76      9.75 o
  -2   9   6        0.04       -1.89      2.05 o
  -1   9   6      465.83      619.18     25.46 o
   0   9   6       12.97       16.48      4.32 o
   1   9   6       20.68       30.74      5.63 o
   2   9   6        7.44        6.30      3.04 o
   3   9   6      213.68      235.55     16.00 o
   4   9   6      124.78       99.99     10.06 o
   5   9   6        1.49        2.45      1.76 o
  -2  10   6      118.31      118.83      7.55 o
  -1  10   6        9.46        1.21      2.81 o
   0  10   6      273.04      301.05     13.96 o
   1  10   6        7.01        1.39      1.12 o
 -11   0   7       95.75       80.38      8.33 o
  -9   0   7      561.72      565.95     31.61 o
  -7   0   7      627.19      648.26     36.32 o
  -5   0   7     2270.76     2088.43     81.68 o
  -3   0   7      472.29      436.42     31.63 o
  -1   0   7      405.93      536.15     28.24 o
   1   0   7     2175.62     2031.83     40.23 o
   3   0   7      178.51      147.02      8.04 o
   5   0   7      955.25      955.40     56.53 o
   7   0   7       55.78       60.78     10.53 o
   9   0   7      132.03      160.51     11.86 o
 -11   1   7        2.18       -0.27      1.78 o
 -10   1   7      138.08      111.63      8.02 o
  -9   1   7       50.67       40.27      4.34 o
  -8   1   7      560.71      590.16     19.39 o
  -7   1   7       98.12       83.39      7.08 o
  -6   1   7       62.89       44.65      8.32 o
  -5   1   7       59.76       49.04      8.07 o
  -4   1   7     1061.00      874.62     23.40 o
  -3   1   7      947.08     1002.36     31.98 o
  -2   1   7     1035.14     1117.67     55.28 o
  -1   1   7        6.11        6.10      2.27 o
   0   1   7      830.43      644.83     20.45 o
   1   1   7      119.64      123.65      5.47 o
   2   1   7     1823.49     1700.80     18.72 o
   3   1   7      108.26       93.84      7.50 o
   4   1   7      240.95      219.23     12.20 o
   5   1   7        0.93        1.19      1.01 o
   6   1   7      549.42      570.74     30.69 o
   7   1   7       69.16       71.46      5.84 o
   8   1   7      235.89      241.78     10.60 o
   9   1   7       26.72       25.58      3.71 o
  10   1   7       86.88       75.41      6.80 o
 -10   2   7       21.39       15.54      2.09 o
  -9   2   7      238.97      198.63     10.12 o
  -8   2   7        4.32        6.98      2.70 o
  -7   2   7      231.69      232.38     12.04 o
  -6   2   7       34.64       48.85      5.02 o
  -5   2   7      571.19      538.42     24.90 o
  -4   2   7       39.59       35.18      3.68 o
  -3   2   7     1965.59     1835.65     30.44 o
  -2   2   7      512.14      470.90     14.89 o
  -1   2   7      710.12      725.75     25.59 o
   0   2   7      579.93      608.16     14.94 o
   1   2   7     1964.71     1880.24     29.94 o
   2   2   7      116.49      131.98      6.55 o
   3   2   7      777.59      729.76     21.14 o
   4   2   7       13.83        8.76      2.80 o
   5   2   7      261.46      242.91     16.66 o
   6   2   7       12.40        9.16      1.80 o
   7   2   7     1664.05     1779.22     31.71 o
   8   2   7        9.76        7.08      2.60 o
   9   2   7       64.23       60.34      6.95 o
  10   2   7       21.60       21.66      2.79 o
 -10   3   7      210.16      210.11      9.84 o
  -9   3   7        0.01       -0.09      1.21 o
  -8   3   7        4.23        5.26      2.06 o
  -7   3   7      311.10      303.44     13.68 o
  -6   3   7      404.03      397.52     11.64 o
  -5   3   7      228.63      217.51     15.04 o
  -4   3   7     1315.75     1413.05     32.03 o
  -3   3   7      109.20      104.16      5.92 o
  -2   3   7      848.74      802.11     25.98 o
  -1   3   7       65.91       70.81      3.97 o
   0   3   7      829.50      845.04     16.46 o
   1   3   7       29.08       26.78      3.32 o
   2   3   7      939.83      899.70     21.23 o
   3   3   7      538.08      594.49     16.53 o
   4   3   7      552.37      533.09     18.93 o
   5   3   7       16.19       20.15      2.67 o
   6   3   7      266.80      252.85     17.52 o
   7   3   7       40.87       40.07      5.39 o
   8   3   7      226.25      238.52     12.36 o
   9   3   7       55.42       40.80      5.81 o
  10   3   7       38.56       44.50      6.99 o
 -10   4   7       68.27       62.85      7.79 o
  -9   4   7      249.08      285.15     13.17 o
  -8   4   7      116.90      120.98      9.83 o
  -7   4   7      108.31      105.45     11.16 o
  -6   4   7        1.35        1.71      1.36 o
  -5   4   7      544.50      539.95     15.07 o
  -4   4   7      398.89      377.45     16.04 o
  -3   4   7      656.78      695.01     21.42 o
  -2   4   7      115.51      114.68      6.81 o
  -1   4   7     1099.66     1079.27     20.31 o
   0   4   7        0.09       -0.09      1.01 o
   1   4   7      155.08      146.41      8.40 o
   2   4   7       71.03       69.36      6.14 o
   3   4   7      548.47      546.97     28.22 o
   4   4   7       21.35       24.60      2.97 o
   5   4   7      175.85      167.43      7.16 o
   6   4   7       16.57       13.50      2.43 o
   7   4   7        2.86        2.44      2.14 o
   8   4   7       44.40       45.30      6.96 o
   9   4   7       70.75       71.78      5.48 o
  -9   5   7       22.92       21.78      3.15 o
  -8   5   7      434.45      456.98     17.71 o
  -7   5   7        2.47        0.80      1.97 o
  -6   5   7      171.49      167.40     12.20 o
  -5   5   7       38.68       35.29      4.60 o
  -4   5   7      254.85      224.77      8.27 o
  -3   5   7        0.92       -0.78      0.78 o
  -2   5   7      212.62      219.56     20.59 o
  -1   5   7      253.09      255.07     26.39 o
   0   5   7     1166.06     1187.01     57.13 o
   1   5   7      175.68      154.76      8.89 o
   2   5   7      926.98      917.08     30.03 o
   3   5   7      102.54      104.32      5.32 o
   4   5   7       10.07        9.80      1.61 o
   5   5   7        4.49        0.66      1.59 o
   6   5   7      295.41      301.41     19.25 o
   7   5   7        0.01       -1.34      1.94 o
   8   5   7       76.76       84.31      6.49 o
   9   5   7      124.12      115.09      8.32 o
  -8   6   7        0.64        0.82      0.77 o
  -7   6   7      185.87      188.97     10.92 o
  -6   6   7        0.10       -0.72      1.27 o
  -5   6   7       19.86       17.38      3.54 o
  -4   6   7      146.94      134.07     10.57 o
  -3   6   7      561.31      566.16     15.19 o
  -2   6   7      558.58      547.61     19.32 o
  -1   6   7      263.02      264.24      9.61 o
   0   6   7      100.05       99.02      6.76 o
   1   6   7     1734.77     1993.25     45.18 o
   2   6   7      132.64      121.93      6.04 o
   3   6   7      717.39      757.26     19.18 o
   4   6   7       32.76       29.49      3.15 o
   5   6   7      414.48      366.43     15.32 o
   6   6   7        4.36        1.72      1.60 o
   7   6   7      104.40       97.83      7.48 o
   8   6   7       49.30       47.28      4.07 o
  -7   7   7       10.74       10.12      1.76 o
  -6   7   7      346.49      360.00     14.43 o
  -5   7   7        0.30       -0.27      1.72 o
  -4   7   7       96.13       94.02     10.74 o
  -3   7   7      151.23      154.30     17.51 o
  -2   7   7      500.27      601.55     29.36 o
  -1   7   7       45.46       74.37     10.25 o
   0   7   7      129.28      153.86     25.87 o
   1   7   7       54.81       58.96      5.66 o
   2   7   7       58.00       60.68      5.85 o
   3   7   7        0.03       -0.22      1.45 o
   4   7   7     1507.37     1503.31     25.81 o
   5   7   7      112.49       87.48      5.88 o
   6   7   7      267.32      270.87     13.07 o
   7   7   7        6.55        6.94      1.42 o
  -6   8   7        0.29        3.41      1.69 o
  -5   8   7      236.48      257.96     14.60 o
  -4   8   7       53.78       58.38      7.54 o
  -3   8   7       61.28       91.59      9.99 o
  -2   8   7       50.64       57.46      7.97 o
  -1   8   7      478.90      605.65     27.56 o
   0   8   7        0.64        0.86      1.46 o
   1   8   7        4.94        4.18      3.40 o
   2   8   7      207.40      209.21     15.38 o
   3   8   7      155.67      158.11     10.31 o
   4   8   7       28.60       21.74      3.34 o
   5   8   7       99.21       84.74     18.54 o
  -4   9   7      118.66      124.67      8.40 o
  -3   9   7        0.02        4.20      2.14 o
  -2   9   7       95.51       96.44      8.72 o
  -1   9   7        3.25       -2.95      2.95 o
   0   9   7       66.09       62.94      7.64 o
   1   9   7        0.09        1.52      1.19 o
   2   9   7       93.92       83.36      8.88 o
   3   9   7       18.56       14.44      3.72 o
   4   9   7        0.32       -1.03      1.44 o
 -10   0   8      255.48      229.14     17.41 o
  -8   0   8      198.48      193.17     21.54 o
  -6   0   8     1575.38     1505.60     57.21 o
  -4   0   8      373.95      286.55     28.51 o
  -2   0   8       13.86        0.49      2.36 o
   0   0   8      700.19      652.21     32.01 o
   2   0   8     1578.60     1610.25     35.71 o
   4   0   8      192.57      178.28     12.96 o
   6   0   8      554.23      586.59     35.41 o
   8   0   8       97.52      106.29     13.73 o
  10   0   8        4.25        8.29      3.41 o
 -10   1   8       69.22       59.17      4.51 o
  -9   1   8      904.28      880.13     32.94 o
  -8   1   8       12.27        9.50      2.33 o
  -7   1   8      378.37      388.73     19.72 o
  -6   1   8      246.66      249.33     15.41 o
  -5   1   8       33.69       45.87      8.49 o
  -4   1   8      583.04      552.27     28.19 o
  -3   1   8     1502.81     1339.67     59.06 o
  -2   1   8      133.13      108.18     11.04 o
  -1   1   8        4.06        4.40      1.86 o
   0   1   8      134.10      166.86     11.20 o
   1   1   8     1325.78     1233.67     27.33 o
   2   1   8      138.16      132.57      5.04 o
   3   1   8     1112.80     1075.56     23.31 o
   4   1   8       69.43       77.96      6.19 o
   5   1   8      515.61      508.66     17.03 o
   6   1   8       11.49       11.91      2.09 o
   7   1   8      632.19      688.94     20.72 o
   8   1   8      156.92      153.60      8.15 o
   9   1   8      121.12      130.62      6.91 o
  10   1   8       44.36       52.03      7.43 o
 -10   2   8       55.13       51.24      3.89 o
  -9   2   8       67.28       58.22      4.42 o
  -8   2   8      326.08      296.22     11.58 o
  -7   2   8      442.44      405.41     14.39 o
  -6   2   8       28.57       29.82      3.15 o
  -5   2   8      200.70      203.44     10.74 o
  -4   2   8     1400.05     1303.29     50.51 o
  -3   2   8       59.93       57.53      4.35 o
  -2   2   8     1347.92     1220.17     25.18 o
  -1   2   8       29.00       19.15      3.54 o
   0   2   8      861.83      804.89     26.66 o
   1   2   8       66.63       52.62      4.80 o
   2   2   8     1127.58     1007.15     22.62 o
   3   2   8      413.32      436.30     22.61 o
   4   2   8      550.40      512.57     19.08 o
   5   2   8       42.96       41.51      4.52 o
   6   2   8      772.61      768.13     19.89 o
   7   2   8        1.59        1.98      1.26 o
   8   2   8      274.77      285.66     13.68 o
   9   2   8       71.01       66.96      6.66 o
  10   2   8      104.20      118.27      8.74 o
 -10   3   8        0.22       -0.58      0.87 o
  -9   3   8        2.95        5.46      1.71 o
  -8   3   8        5.13        1.41      1.09 o
  -7   3   8      109.07      100.84      7.91 o
  -6   3   8       28.52       30.94      3.32 o
  -5   3   8     2654.56     2686.22     42.43 o
  -4   3   8        6.75        7.24      2.05 o
  -3   3   8      167.22      146.61      6.79 o
  -2   3   8     1463.02     1461.52     55.35 o
  -1   3   8     1073.09      937.76     36.71 o
   0   3   8      120.75      122.43      6.35 o
   1   3   8      979.29      898.82     22.11 o
   2   3   8      498.10      500.32     16.57 o
   3   3   8      948.30      928.08     30.12 o
   4   3   8      311.89      293.65     14.20 o
   5   3   8      111.55       89.68      5.98 o
   6   3   8       81.31       77.27      7.51 o
   7   3   8      255.05      291.09     14.15 o
   8   3   8       12.38       11.03      2.43 o
   9   3   8       62.80       65.97      9.53 o
  -9   4   8       92.05       96.53      6.92 o
  -8   4   8      113.69      105.31      8.61 o
  -7   4   8      294.54      294.37     16.12 o
  -6   4   8      403.41      430.03     20.34 o
  -5   4   8       41.21       36.37      3.83 o
  -4   4   8     1284.95     1332.32     35.01 o
  -3   4   8       99.41       99.09      8.11 o
  -2   4   8     1309.35     1359.02     78.39 o
  -1   4   8      190.75      184.09      8.08 o
   0   4   8      430.35      399.34     12.02 o
   1   4   8      257.03      243.72     11.77 o
   2   4   8      524.17      465.88     17.22 o
   3   4   8        8.11        4.59      1.80 o
   4   4   8       91.05       94.08      5.75 o
   5   4   8        0.56       -1.36      1.67 o
   6   4   8        0.41        0.57      2.36 o
   7   4   8        3.34        1.19      2.19 o
   8   4   8      180.06      178.68     20.95 o
   9   4   8       39.26       34.00      3.51 o
  -9   5   8      167.11      154.63      9.83 o
  -8   5   8      123.57      128.93      8.56 o
  -7   5   8      287.87      309.91     15.29 o
  -6   5   8        0.50        2.05      1.83 o
  -5   5   8        9.88        5.68      5.04 o
  -4   5   8      120.56      114.50      5.96 o
  -3   5   8     1835.80     1904.86     30.01 o
  -2   5   8      232.07      239.36      8.54 o
  -1   5   8     1027.11     1096.97     26.55 o
   0   5   8      209.15      202.08      9.06 o
   1   5   8      573.08      542.77     13.37 o
   2   5   8      201.86      184.19      7.65 o
   3   5   8       10.92        8.11      1.29 o
   4   5   8        0.00        3.21      1.39 o
   5   5   8      188.09      180.35      8.98 o
   6   5   8       17.56        9.37      2.46 o
   7   5   8      131.72      124.54     14.13 o
   8   5   8       85.91       70.81      5.52 o
  -8   6   8       98.41      102.52      4.77 o
  -7   6   8        1.09        2.08      1.15 o
  -6   6   8      122.21      117.76      7.79 o
  -5   6   8       53.01       52.18      4.95 o
  -4   6   8       63.53       64.75      5.76 o
  -3   6   8      216.23      234.76     11.19 o
  -2   6   8       87.50       97.20      5.78 o
  -1   6   8      109.54      153.80      8.58 o
   0   6   8      497.11      589.40     23.75 o
   1   6   8     1058.54     1066.32     28.87 o
   2   6   8      665.50      765.63     30.65 o
   3   6   8       62.78       67.66      5.57 o
   4   6   8      325.15      293.81     10.26 o
   5   6   8        4.00        1.83      1.02 o
   6   6   8      288.90      267.75     12.12 o
   7   6   8        5.09        4.41      1.48 o
   8   6   8       58.65       66.20      6.32 o
  -7   7   8       71.31       69.66      5.98 o
  -6   7   8       51.56       45.71      3.29 o
  -5   7   8      384.87      386.39     11.93 o
  -4   7   8        9.37        5.92      2.84 o
  -3   7   8        4.19        4.08      1.79 o
  -2   7   8      220.25      257.55     18.15 o
  -1   7   8      224.64      241.43     13.39 o
   0   7   8        4.98        5.62      2.78 o
   1   7   8      249.02      248.31     19.81 o
   2   7   8       57.43       54.19      4.80 o
   3   7   8     1139.43     1190.42     30.02 o
   4   7   8       49.04       43.20      3.83 o
   5   7   8      334.23      307.71     11.86 o
   6   7   8       36.20       32.48      3.41 o
   7   7   8       10.05       12.29      2.76 o
  -5   8   8        3.42        3.50      1.89 o
  -4   8   8       31.88       26.00      4.53 o
  -3   8   8        4.93        5.26      3.08 o
  -2   8   8      164.21      202.58     14.40 o
  -1   8   8      102.40      111.39     15.51 o
   0   8   8      215.07      210.06     12.27 o
   1   8   8      150.88      154.89      8.21 o
   2   8   8       53.18       53.06      4.76 o
   3   8   8       17.26       18.33      6.41 o
   4   8   8      410.98      341.90     19.72 o
   5   8   8       29.71       18.82      4.16 o
  -3   9   8      172.20      208.06     10.93 o
  -2   9   8       20.21       29.03      4.45 o
  -1   9   8      286.05      324.06     15.84 o
   0   9   8       16.80       16.96      3.69 o
   1   9   8       58.87       55.39      6.63 o
   2   9   8        0.05       -1.38      1.59 o
   3   9   8       31.29       19.45      3.73 o
  -9   0   9      111.51      100.84     12.79 o
  -7   0   9      410.45      378.66     30.86 o
  -5   0   9      686.69      681.66     40.76 o
  -3   0   9      994.59      851.26     50.24 o
  -1   0   9     1167.75     1076.01     48.81 o
   1   0   9      804.66      742.65     25.34 o
   3   0   9     3899.87     3587.97     62.82 o
   5   0   9      981.40     1198.67     51.38 o
   7   0   9       68.85       65.47     10.93 o
   9   0   9        2.28        2.81      1.98 o
 -10   1   9      195.61      176.59      9.07 o
  -9   1   9        0.19        0.19      1.28 o
  -8   1   9      247.41      228.57     11.52 o
  -7   1   9       12.24       16.96      3.17 o
  -6   1   9       43.68       25.66      6.08 o
  -5   1   9        4.76        3.41      1.87 o
  -4   1   9     1216.59     1071.02     43.58 o
  -3   1   9       25.45       19.10      5.24 o
  -2   1   9      934.84      778.58     31.99 o
  -1   1   9      108.28       86.47      9.31 o
   0   1   9      765.11      662.40     25.20 o
   1   1   9       31.93       24.79      2.97 o
   2   1   9     2424.44     2266.87     38.60 o
   3   1   9        8.67        7.57      2.18 o
   4   1   9      110.06       95.68      7.27 o
   5   1   9      954.36     1043.39     58.51 o
   6   1   9      409.71      418.45     17.01 o
   7   1   9      283.17      281.77     13.69 o
   8   1   9      201.91      224.69     13.35 o
   9   1   9       46.33       44.23      4.37 o
 -10   2   9        0.86        3.99      2.01 o
  -9   2   9      462.98      486.40     14.15 o
  -8   2   9       90.06       82.11      5.61 o
  -7   2   9      126.66      148.55      8.25 o
  -6   2   9      121.76      142.66      8.35 o
  -5   2   9       27.85       38.52      4.22 o
  -4   2   9       16.65        5.05      2.67 o
  -3   2   9      377.73      317.83     20.96 o
  -2   2   9      547.36      473.95     25.02 o
  -1   2   9      128.67       83.25     22.77 o
   0   2   9       84.57       61.96      5.70 o
   1   2   9     1923.56     1888.92     44.52 o
   2   2   9        8.94        9.60      2.28 o
   3   2   9       57.06       54.05      6.91 o
   4   2   9      163.69      166.45      8.41 o
   5   2   9      161.16      162.36      8.27 o
   6   2   9        0.00       -1.24      1.24 o
   7   2   9     1082.82     1150.08     26.63 o
   8   2   9      105.03      100.96      6.35 o
   9   2   9      103.59      114.17      8.30 o
  -9   3   9       16.61       15.58      2.23 o
  -8   3   9      175.79      161.76      8.59 o
  -7   3   9       50.23       60.60      5.90 o
  -6   3   9      468.24      496.53     17.88 o
  -5   3   9      284.76      293.94     11.49 o
  -4   3   9      642.85      644.02     16.42 o
  -3   3   9      795.05      740.82     23.57 o
  -2   3   9      269.91      285.72     12.54 o
  -1   3   9      924.76      913.50     59.69 o
   0   3   9      126.63      124.77      8.39 o
   1   3   9       65.08       50.60      5.36 o
   2   3   9      204.81      179.53     10.43 o
   3   3   9      324.86      350.69     13.19 o
   4   3   9      769.11      824.99     25.69 o
   5   3   9        5.00        3.25      2.13 o
   6   3   9       76.82       86.67      7.80 o
   7   3   9        0.03       -1.84      3.42 o
   8   3   9      224.32      243.22     12.74 o
   9   3   9        0.23        3.27      1.61 o
  -9   4   9      170.32      175.47      8.17 o
  -8   4   9      146.32      144.18      9.27 o
  -7   4   9      169.39      166.63     11.34 o
  -6   4   9       14.43       17.42      4.01 o
  -5   4   9     1899.47     2125.47     49.05 o
  -4   4   9        3.39        5.82      1.35 o
  -3   4   9     1233.08     1370.30     29.70 o
  -2   4   9      105.04       98.46      6.32 o
  -1   4   9      354.60      414.06     17.88 o
   0   4   9      347.31      321.76     14.14 o
   1   4   9       78.52       66.34      4.80 o
   2   4   9       20.26       21.51      3.36 o
   3   4   9      778.94      854.94     28.21 o
   4   4   9      130.53      140.04      7.22 o
   5   4   9       24.31       26.16      4.51 o
   6   4   9       34.89       27.60      5.99 o
   7   4   9      258.84      271.19     27.22 o
   8   4   9      165.18      151.94     11.62 o
  -8   5   9      368.88      385.36     16.04 o
  -7   5   9       31.94       29.18      4.38 o
  -6   5   9      273.29      268.26     14.70 o
  -5   5   9        5.79        7.09      2.93 o
  -4   5   9      375.66      412.05     14.99 o
  -3   5   9      107.00       96.34      7.19 o
  -2   5   9     1562.74     1728.45     30.35 o
  -1   5   9      100.42      116.45     19.27 o
   0   5   9      680.52      655.36     18.14 o
   1   5   9        4.21        5.50      1.69 o
   2   5   9      151.23      168.76      8.81 o
   3   5   9        0.09       -0.16      1.51 o
   4   5   9       30.73       24.22      3.73 o
   5   5   9        7.60        4.57      1.55 o
   6   5   9      522.54      531.34     24.57 o
   7   5   9        1.25        1.35      1.81 o
   8   5   9       61.57       67.59      4.81 o
  -7   6   9      190.50      207.97      7.54 o
  -6   6   9        9.12        7.65      1.75 o
  -5   6   9      100.64      109.32      6.85 o
  -4   6   9       62.95       63.00      5.01 o
  -3   6   9      379.84      406.84     13.37 o
  -2   6   9      216.49      216.83     10.03 o
  -1   6   9      322.54      448.92     15.73 o
   0   6   9     1340.42     1326.54     44.02 o
   1   6   9      642.89      693.32     29.63 o
   2   6   9        6.21        7.14      1.97 o
   3   6   9       44.85       40.70      3.96 o
   4   6   9      121.35       94.46      6.39 o
   5   6   9      332.80      283.08     10.84 o
   6   6   9        0.55       -0.15      1.49 o
   7   6   9        8.59        5.84      1.40 o
  -6   7   9       56.74       52.19      3.43 o
  -5   7   9        2.27        1.36      0.95 o
  -4   7   9       47.58       54.47      4.49 o
  -3   7   9        2.81        5.52      1.54 o
  -2   7   9       13.47       16.26      2.45 o
  -1   7   9       13.90        9.01      5.22 o
   0   7   9      202.77      224.33     12.33 o
   1   7   9       12.75        9.15      2.23 o
   2   7   9      624.16      625.84     19.36 o
   3   7   9       35.54       33.76      3.64 o
   4   7   9      456.97      420.16     18.94 o
   5   7   9        4.55        2.06      1.73 o
   6   7   9        0.80        1.91      3.13 o
  -5   8   9       51.90       53.04      4.81 o
  -4   8   9       15.27       14.49      2.96 o
  -3   8   9       15.79       18.95      3.81 o
  -2   8   9        1.38        1.30      1.07 o
  -1   8   9      692.22      732.39     72.48 o
   0   8   9      136.00      113.89      6.61 o
   1   8   9       93.57       86.95      5.79 o
   2   8   9       11.21        7.25      1.74 o
   3   8   9      187.80      135.09     11.50 o
   4   8   9       19.43       11.97      3.27 o
  -1   9   9       31.65       23.06      3.53 o
   0   9   9      278.00      293.88     13.71 o
   1   9   9       43.73       48.95      5.57 o
  -8   0  10      230.08      252.00     21.69 o
  -6   0  10      551.92      489.62     35.18 o
  -4   0  10      611.65      707.75     40.78 o
  -2   0  10     1405.52     1336.33     47.86 o
   0   0  10      767.85      674.39     38.36 o
   2   0  10     2563.78     2332.92    114.40 o
   4   0  10     1614.89     1859.51     65.80 o
   6   0  10       11.39        7.67      4.20 o
   8   0  10        6.57       13.48      4.36 o
  -9   1  10      110.18      107.95      8.08 o
  -8   1  10       11.05        8.37      1.80 o
  -7   1  10       21.75       29.07      4.12 o
  -6   1  10       24.41       22.66      4.33 o
  -5   1  10       53.85       44.74      5.42 o
  -4   1  10        1.43        1.68      2.17 o
  -3   1  10     1033.42      883.62     37.28 o
  -2   1  10        2.91       -1.95      1.95 o
  -1   1  10      490.05      397.63     32.52 o
   0   1  10       70.90       53.98      7.23 o
   1   1  10     2653.43     2531.74     68.02 o
   2   1  10        3.60        1.82      1.93 o
   3   1  10      520.34      527.96     29.42 o
   4   1  10      358.71      380.97     14.33 o
   5   1  10      135.44      150.41     10.78 o
   6   1  10      293.53      289.37     16.82 o
   7   1  10      196.44      186.93     16.81 o
   8   1  10       17.40       17.85      3.57 o
   9   1  10        7.69        4.50      4.19 o
  -9   2  10      221.75      218.22      8.06 o
  -8   2  10      346.80      334.41     12.40 o
  -7   2  10       17.23       15.04      2.80 o
  -6   2  10        5.94        3.02      3.04 o
  -5   2  10       48.94       45.68      5.43 o
  -4   2  10      643.20      681.71     21.47 o
  -3   2  10       93.37       93.06      7.67 o
  -2   2  10      749.73      634.64     24.72 o
  -1   2  10      803.05      650.23     29.79 o
   0   2  10       88.71       82.43      6.84 o
   1   2  10      327.90      295.25     13.24 o
   2   2  10      330.59      312.16     17.98 o
   3   2  10       39.98       45.05      4.02 o
   4   2  10        5.95        6.57      1.49 o
   5   2  10       85.06       91.20      7.07 o
   6   2  10      493.74      507.13     17.27 o
   7   2  10        9.49        8.62      1.81 o
   8   2  10      278.45      301.51     11.05 o
   9   2  10        0.57        4.30      2.56 o
  -9   3  10      250.55      237.99      9.51 o
  -8   3  10       12.72       10.08      1.81 o
  -7   3  10      422.24      415.81     12.49 o
  -6   3  10        4.78        0.94      1.22 o
  -5   3  10      487.08      540.41     16.11 o
  -4   3  10       95.16       97.52      8.04 o
  -3   3  10      318.97      285.85     11.67 o
  -2   3  10      218.58      234.53     10.78 o
  -1   3  10      457.74      487.32     15.24 o
   0   3  10      236.94      229.69     12.08 o
   1   3  10       14.04       15.83      2.11 o
   2   3  10       77.13       66.29      4.93 o
   3   3  10      878.16      918.15     18.23 o
   4   3  10       20.91       23.09      3.72 o
   5   3  10       82.75       85.52     10.13 o
   6   3  10        0.01       -1.53      1.53 o
   7   3  10      269.64      257.89     12.19 o
   8   3  10       29.42       24.60      3.04 o
  -8   4  10      201.50      200.36     12.96 o
  -7   4  10       13.98       13.17      2.44 o
  -6   4  10     1281.36     1360.70     45.25 o
  -5   4  10       49.08       35.56      4.56 o
  -4   4  10      801.87      896.96     30.20 o
  -3   4  10       54.44       51.13      4.95 o
  -2   4  10      102.81      102.37      6.61 o
  -1   4  10        0.19        5.12      1.50 o
   0   4  10      541.12      505.30     18.15 o
   1   4  10       30.32       25.36      2.95 o
   2   4  10      291.04      312.41     13.15 o
   3   4  10        7.50        6.81      2.36 o
   4   4  10      333.34      352.50     14.72 o
   5   4  10       41.02       45.45      5.66 o
   6   4  10      244.00      244.57     22.42 o
   7   4  10       18.35       25.61      4.98 o
   8   4  10      244.83      249.83     12.58 o
  -8   5  10      184.14      202.00     12.96 o
  -7   5  10      343.86      378.15     14.52 o
  -6   5  10       14.10       10.28      3.77 o
  -5   5  10      179.57      182.36     12.25 o
  -4   5  10      262.46      279.01     18.31 o
  -3   5  10     1044.75     1161.36     35.93 o
  -2   5  10       27.24       22.41      4.75 o
  -1   5  10       59.73       63.24      8.06 o
   0   5  10        1.87        3.81      1.74 o
   1   5  10      361.08      373.13     21.02 o
   2   5  10      107.66      100.96      9.17 o
   3   5  10      136.16      149.00      9.39 o
   4   5  10      179.35      177.48     10.10 o
   5   5  10      437.62      399.09     16.42 o
   6   5  10       21.45       20.95      5.00 o
   7   5  10      103.41       98.83      6.35 o
  -7   6  10       12.57       12.04      2.50 o
  -6   6  10       19.19       22.18      2.20 o
  -5   6  10       14.45       13.43      2.07 o
  -4   6  10       56.57       55.49      4.19 o
  -3   6  10        4.67        2.28      1.87 o
  -2   6  10      256.41      280.33     12.34 o
  -1   6  10       14.07        9.84      2.40 o
   0   6  10      137.09      147.64      8.47 o
   1   6  10       41.47       37.13      8.80 o
   2   6  10      340.43      350.82     13.95 o
   3   6  10      308.21      300.03     12.66 o
   4   6  10      113.81      100.19      6.24 o
   5   6  10       59.30       51.39      4.90 o
   6   6  10      145.22      145.12      7.43 o
  -5   7  10      140.13      136.13     11.06 o
  -4   7  10       90.48       94.86      5.33 o
  -3   7  10        0.35       -0.40      0.90 o
  -2   7  10       20.74       22.43      2.83 o
  -1   7  10      476.54      482.15     19.28 o
   0   7  10        0.01       -0.63      1.75 o
   1   7  10      209.03      207.27      8.73 o
   2   7  10       70.32       57.77      4.53 o
   3   7  10       84.62       75.84      4.96 o
   4   7  10       15.71       15.70      2.90 o
   5   7  10       66.17       68.69      7.77 o
  -3   8  10        3.96        1.89      0.93 o
  -2   8  10      443.09      508.37     36.54 o
  -1   8  10       63.36       54.47      3.97 o
   0   8  10      509.03      507.75     13.12 o
   1   8  10        0.61        0.89      1.23 o
   2   8  10      101.79       92.37      5.29 o
  -9   0  11        0.37        0.21      2.25 o
  -7   0  11      283.24      297.76     23.90 o
  -5   0  11      630.03      618.17     38.98 o
  -3   0  11     2688.50     3238.52    213.01 o
  -1   0  11      603.41      596.04    150.99 o
   1   0  11     2152.35     2210.26    138.87 o
   3   0  11     1609.74     1805.44     65.46 o
   5   0  11      158.55      168.71     19.38 o
   7   0  11        9.98        6.55      3.53 o
  -9   1  11      147.57      143.20      8.45 o
  -8   1  11      317.04      343.24     15.71 o
  -7   1  11       48.22       50.92      6.79 o
  -6   1  11      237.77      266.78     17.00 o
  -5   1  11      478.21      466.85     23.41 o
  -4   1  11      421.75      423.49     14.34 o
  -3   1  11      173.66      177.68     11.92 o
  -2   1  11     1341.37     1633.10     37.64 o
  -1   1  11       92.24      271.54     12.98 o
   0   1  11      646.88      698.10     25.45 o
   1   1  11        6.44        3.57      1.30 o
   2   1  11      550.13      555.89     29.71 o
   3   1  11      835.31      820.20     42.41 o
   4   1  11       13.60       14.90      3.58 o
   5   1  11      108.17      115.74      9.52 o
   6   1  11      237.95      250.90     12.37 o
   7   1  11      107.80       97.43      8.52 o
   8   1  11       43.44       56.91      4.69 o
  -9   2  11      304.85      312.83     16.97 o
  -8   2  11       39.81       37.03      3.83 o
  -7   2  11        6.92        7.67      1.68 o
  -6   2  11       18.89       18.05      2.79 o
  -5   2  11        3.58        6.02      2.11 o
  -4   2  11        0.00        0.19      1.04 o
  -3   2  11      617.22      672.88     20.17 o
  -2   2  11      471.81      582.73     20.62 o
  -1   2  11      367.47      492.22     39.10 o
   0   2  11      608.33      621.07     14.15 o
   1   2  11        4.48        5.72      1.52 o
   2   2  11      314.17      312.42     12.60 o
   3   2  11       60.03       65.39      5.12 o
   4   2  11       23.57       30.00      4.08 o
   5   2  11      320.04      344.30     15.10 o
   6   2  11        0.00        0.06      1.13 o
   7   2  11      263.06      263.76     12.09 o
   8   2  11        3.91        3.43      1.29 o
  -8   3  11      106.76      100.59      6.73 o
  -7   3  11       22.39       16.11      1.88 o
  -6   3  11      185.31      181.19      8.39 o
  -5   3  11        8.48       10.74      2.57 o
  -4   3  11      569.87      655.90     22.09 o
  -3   3  11      191.77      186.44     11.65 o
  -2   3  11       12.69        8.22      1.63 o
  -1   3  11      157.40      153.20      6.99 o
   0   3  11        1.11        2.03      1.70 o
   1   3  11      222.92      193.44      7.48 o
   2   3  11      527.45      559.48     17.24 o
   3   3  11      146.44      135.52      7.77 o
   4   3  11     1018.14     1109.62     30.76 o
   5   3  11        0.00       -0.24      1.56 o
   6   3  11       12.93       13.41      3.37 o
   7   3  11       22.30       22.64      3.29 o
   8   3  11      381.36      321.19     21.20 o
  -8   4  11       15.71       15.53      2.92 o
  -7   4  11      571.57      570.96     16.43 o
  -6   4  11       17.09       12.06      1.90 o
  -5   4  11      364.35      377.61     15.21 o
  -4   4  11      185.51      186.12     11.14 o
  -3   4  11        9.93       10.83      2.78 o
  -2   4  11      137.29      150.83     12.78 o
  -1   4  11      334.70      381.93     20.84 o
   0   4  11      327.84      328.91     19.13 o
   1   4  11      634.60      710.19     29.12 o
   2   4  11       17.95       19.42      4.38 o
   3   4  11      776.66      832.44     36.41 o
   4   4  11       35.83       34.47      4.45 o
   5   4  11      397.92      408.04     32.08 o
   6   4  11       13.56        5.52      2.17 o
   7   4  11      241.03      263.38     29.73 o
  -7   5  11       24.33       32.55      3.80 o
  -6   5  11       17.50       17.87      3.39 o
  -5   5  11       59.96       50.64      6.38 o
  -4   5  11      112.51       97.70      9.38 o
  -3   5  11        4.22        4.99      4.66 o
  -2   5  11      906.38      969.81     32.52 o
  -1   5  11      242.10      229.03     12.46 o
   0   5  11      321.76      316.48     13.19 o
   1   5  11        0.17        1.46      2.10 o
   2   5  11      513.74      537.19     18.04 o
   3   5  11        5.44        4.69      1.72 o
   4   5  11       68.25       57.24      6.04 o
   5   5  11       14.48        5.58      2.06 o
   6   5  11      489.43      474.11     20.26 o
   7   5  11      120.32      106.73      7.37 o
  -6   6  11       30.38       24.78      3.30 o
  -5   6  11      132.71      128.18      6.76 o
  -4   6  11        0.11        0.33      0.96 o
  -3   6  11      255.06      252.35     11.23 o
  -2   6  11      121.12      126.19      8.22 o
  -1   6  11       50.03       48.72      5.19 o
   0   6  11       25.60       23.29      4.96 o
   1   6  11      172.65      155.34      8.89 o
   2   6  11       35.18       30.80      3.77 o
   3   6  11       43.65       40.35      3.87 o
   4   6  11       14.71       16.03      2.92 o
   5   6  11      117.72      109.47      6.16 o
   6   6  11        2.62        0.31      1.06 o
  -4   7  11       90.84       85.31      9.44 o
  -3   7  11       23.02       15.26      2.02 o
  -2   7  11      100.60      102.48      8.19 o
  -1   7  11       45.39       41.08      5.83 o
   0   7  11      239.04      209.81     10.24 o
   1   7  11        1.81        0.83      1.10 o
   2   7  11       20.69       23.44      3.20 o
   3   7  11       45.74       40.51      4.76 o
   4   7  11      121.64      120.30     10.26 o
  -2   8  11        0.32        1.33      1.38 o
  -1   8  11      366.08      338.73     18.79 o
   0   8  11        7.83        1.57      2.96 o
   1   8  11       82.03       79.00      5.65 o
  -8   0  12        1.41       -2.25      2.66 o
  -6   0  12      412.39      422.33     34.13 o
  -4   0  12      186.75      197.47     22.54 o
  -2   0  12     1988.04     2481.93     85.83 o
   0   0  12       84.59      106.40     10.72 o
   2   0  12      931.23      879.73     99.45 o
   4   0  12      131.84      127.50     16.61 o
   6   0  12      238.12      262.36     20.36 o
   8   0  12      370.46      440.86     20.02 o
  -8   1  12        2.46        3.88      1.86 o
  -7   1  12      243.38      251.45     11.69 o
  -6   1  12      204.32      211.78     11.90 o
  -5   1  12      125.90      139.39     12.87 o
  -4   1  12       99.05      104.80      8.93 o
  -3   1  12     1162.58     1346.49     44.57 o
  -2   1  12        7.87       10.23      2.73 o
  -1   1  12      660.66      729.57     20.34 o
   0   1  12        6.75        3.40      1.11 o
   1   1  12      193.27      186.82      9.80 o
   2   1  12        8.95       13.52      4.57 o
   3   1  12      165.92      171.92     13.51 o
   4   1  12       17.07       20.40      3.91 o
   5   1  12       93.45       90.09      8.17 o
   6   1  12       42.01       41.97      5.43 o
   7   1  12      145.85      141.23      9.25 o
   8   1  12       10.16       11.50      3.05 o
  -8   2  12      608.49      635.17     27.02 o
  -7   2  12      110.77      107.11      6.40 o
  -6   2  12       29.11       39.10      3.80 o
  -5   2  12       31.89       33.42      3.99 o
  -4   2  12      704.24      792.12     20.60 o
  -3   2  12       82.42       79.93      6.48 o
  -2   2  12        7.04        6.62      1.56 o
  -1   2  12        5.20        1.18      1.57 o
   0   2  12      125.39      103.19      6.41 o
   1   2  12      485.37      514.34     20.24 o
   2   2  12      245.72      249.97     13.04 o
   3   2  12      134.43      119.78      7.30 o
   4   2  12       86.78      104.81      7.41 o
   5   2  12        0.08        1.85      1.14 o
   6   2  12       36.96       29.69      4.26 o
   7   2  12       74.92       62.24      7.39 o
  -7   3  12      141.01      133.01      7.77 o
  -6   3  12       10.53        7.51      3.37 o
  -5   3  12      358.15      388.45     15.28 o
  -4   3  12      265.83      282.44     11.55 o
  -3   3  12       73.16       84.26      6.37 o
  -2   3  12       33.57       42.93      4.72 o
  -1   3  12       53.68       51.92      5.83 o
   0   3  12       16.11       10.54      2.29 o
   1   3  12      238.08      220.16     12.06 o
   2   3  12       15.49       10.87      2.29 o
   3   3  12      646.43      690.64     20.57 o
   4   3  12        1.09        0.64      1.54 o
   5   3  12       94.09       99.75     10.46 o
   6   3  12       20.75       13.36      2.61 o
   7   3  12       52.53       54.13      4.13 o
  -7   4  12       13.34       13.19      2.54 o
  -6   4  12      148.75      149.35      7.74 o
  -5   4  12       30.74       28.66      3.70 o
  -4   4  12        2.55        0.25      1.25 o
  -3   4  12      141.10      139.33      9.45 o
  -2   4  12      671.36      756.68     40.04 o
  -1   4  12        0.00       47.07     65.31 o
   0   4  12      330.24      325.80     13.38 o
   1   4  12        4.81        4.25      4.48 o
   2   4  12      408.06      444.12     16.25 o
   3   4  12       18.70       14.03      2.81 o
   4   4  12      813.63      795.10     23.11 o
   5   4  12       28.43       18.80     11.33 o
   6   4  12      115.16      128.13     15.48 o
  -6   5  12       64.52       61.79      4.11 o
  -5   5  12        8.09        9.52      3.42 o
  -4   5  12        5.33        4.35      1.61 o
  -3   5  12      316.92      348.68     17.49 o
  -2   5  12       92.83       81.04      6.86 o
  -1   5  12      191.21      214.10     10.30 o
   0   5  12       55.12       49.40      8.85 o
   1   5  12      696.79      802.54     32.98 o
   2   5  12        9.15        3.74      1.65 o
   3   5  12      223.27      235.53     10.75 o
   4   5  12       43.48       39.74      4.64 o
   5   5  12      180.17      175.40     11.56 o
   6   5  12       63.84       46.14      5.53 o
  -5   6  12        4.19        2.68      1.24 o
  -4   6  12      222.67      217.17      8.64 o
  -3   6  12       54.77       49.57      4.51 o
  -2   6  12      162.35      156.92      7.65 o
  -1   6  12      177.77      181.38     12.81 o
   0   6  12      206.36      206.53     10.96 o
   1   6  12        0.11        0.13      1.46 o
   2   6  12      105.09       97.79      6.40 o
   3   6  12       16.55        7.87      3.29 o
   4   6  12       28.46       28.51      5.26 o
  -3   7  12       58.39       55.14      7.98 o
  -2   7  12       62.51       58.31      5.28 o
  -1   7  12      222.50      223.75     16.67 o
   0   7  12        3.63        1.97      0.95 o
   1   7  12       10.87       15.30      2.44 o
   2   7  12       11.09       11.66      2.49 o
   3   7  12      104.91       93.04      8.43 o
  -7   0  13      431.85      460.52     24.81 o
  -5   0  13      775.83      810.38     42.40 o
  -3   0  13      183.41      226.14     23.55 o
  -1   0  13      281.29      325.57     26.55 o
   1   0  13       29.98       22.24      6.78 o
   3   0  13      281.61      304.85     25.54 o
   5   0  13      198.21      188.89     18.71 o
   7   0  13      359.20      393.98     19.54 o
  -7   1  13       46.67       47.56      5.27 o
  -6   1  13       96.13       91.80      8.60 o
  -5   1  13       50.92       53.58      7.30 o
  -4   1  13      225.30      240.76     17.46 o
  -3   1  13      323.62      345.32     13.81 o
  -2   1  13      562.37      632.14     17.09 o
  -1   1  13      261.45      264.77     17.91 o
   0   1  13       11.04        7.65      2.56 o
   1   1  13       45.87       49.37      7.05 o
   2   1  13      296.28      325.65     18.71 o
   3   1  13      153.76      168.41     11.38 o
   4   1  13      217.13      233.57     13.05 o
   5   1  13       57.14       54.78      4.86 o
   6   1  13      140.40      149.83      9.48 o
   7   1  13        1.07        1.27      2.24 o
  -7   2  13      158.08      164.86      8.85 o
  -6   2  13       15.84       15.36      2.38 o
  -5   2  13       37.87       43.37      4.00 o
  -4   2  13       13.82       13.61      2.13 o
  -3   2  13      838.64      943.38     17.97 o
  -2   2  13        9.22        6.39      1.87 o
  -1   2  13       66.04       56.52      5.22 o
   0   2  13       58.42       44.54      6.58 o
   1   2  13      278.62      306.01     17.27 o
   2   2  13      107.31      109.11     10.71 o
   3   2  13      158.98      172.31     11.15 o
   4   2  13       50.11       46.03      5.53 o
   5   2  13       55.29       56.39      5.56 o
   6   2  13        2.48        5.45      1.52 o
  -7   3  13       26.10       25.58      4.53 o
  -6   3  13      138.52      139.72      8.40 o
  -5   3  13       66.80       66.91      4.07 o
  -4   3  13       23.39       23.79      2.70 o
  -3   3  13       42.40       47.09      4.51 o
  -2   3  13      142.84      161.00      9.82 o
  -1   3  13       99.76      270.66     17.95 o
   0   3  13      751.26      788.92     22.83 o
   1   3  13       12.14        6.49      2.36 o
   2   3  13      315.08      308.78     12.00 o
   3   3  13        0.26       -0.06      3.74 o
   4   3  13      278.06      289.20     13.38 o
   5   3  13       34.60       29.88      3.65 o
   6   3  13        6.28        7.32      2.19 o
  -6   4  13       59.23       53.16      4.74 o
  -5   4  13       20.56       18.92      3.36 o
  -4   4  13       15.22        9.79      3.69 o
  -3   4  13       89.67       85.22      8.39 o
  -2   4  13       45.02       41.33      4.99 o
  -1   4  13      635.90      676.67     19.53 o
   0   4  13       98.46       82.61      9.06 o
   1   4  13      286.54      281.77     16.37 o
   2   4  13       95.41       77.95      6.26 o
   3   4  13      726.40      762.33     25.62 o
   4   4  13        6.58        6.63      2.53 o
   5   4  13       62.95       58.83      6.43 o
  -5   5  13       12.79        8.77      1.55 o
  -4   5  13      407.63      407.36     12.67 o
  -3   5  13       47.51       47.54      4.04 o
  -2   5  13      265.12      238.68      9.71 o
  -1   5  13      154.47      166.31     11.77 o
   0   5  13      137.37      147.35     11.16 o
   1   5  13       16.17       13.62      2.43 o
   2   5  13      269.89      271.95     10.82 o
   3   5  13        6.48        7.24      1.97 o
   4   5  13       84.36       69.09      4.98 o
  -3   6  13      243.47      259.67     11.36 o
  -2   6  13      117.78      108.25      7.83 o
  -1   6  13      118.90      115.57      8.61 o
   0   6  13        0.48        0.81      1.38 o
   1   6  13       83.58       71.19      4.83 o
   2   6  13       19.29       16.49      2.22 o
   3   6  13       12.33        9.45      4.17 o
  -6   0  14      143.44      143.53      9.07 o
  -4   0  14        7.59        8.99      2.57 o
  -2   0  14      453.62      571.98     33.69 o
   0   0  14        0.57        1.34      2.06 o
   2   0  14      652.70      718.27     38.74 o
   4   0  14      373.51      404.16     26.67 o
   6   0  14      108.54      107.86      9.76 o
  -6   1  14       42.89       45.95      3.44 o
  -5   1  14       75.20       75.75      5.12 o
  -4   1  14       19.11       23.88      3.13 o
  -3   1  14      280.70      290.72     16.87 o
  -2   1  14        9.24        9.15      3.12 o
  -1   1  14       81.72       96.61      9.55 o
   0   1  14      337.69      309.08     17.51 o
   1   1  14      183.70      202.73     14.06 o
   2   1  14       12.08        4.44      2.96 o
   3   1  14      329.14      354.02     17.87 o
   4   1  14       65.89       59.51      5.93 o
   5   1  14       95.32       96.96      7.35 o
   6   1  14       15.71       16.91      2.72 o
  -6   2  14       81.11       84.38      4.91 o
  -5   2  14        2.64        2.80      1.26 o
  -4   2  14      262.79      262.51     11.07 o
  -3   2  14       36.79       27.88      3.76 o
  -2   2  14      292.33      256.96     11.39 o
  -1   2  14      101.26      105.65     12.38 o
   0   2  14      487.73      538.88     22.01 o
   1   2  14        2.06        3.60      4.19 o
   2   2  14       71.92       87.12      7.49 o
   3   2  14       26.41       24.86      3.96 o
   4   2  14      100.42       98.75      5.90 o
   5   2  14        0.36        0.56      0.89 o
  -5   3  14      141.04      132.95      6.60 o
  -4   3  14       60.42       55.65      4.65 o
  -3   3  14      274.31      279.05     11.52 o
  -2   3  14       47.11       43.02      4.60 o
  -1   3  14      498.90      524.96     20.27 o
   0   3  14      103.99       87.46      7.93 o
   1   3  14       12.91       11.75      2.38 o
   2   3  14        6.84        4.29      1.69 o
   3   3  14      294.00      315.24     13.17 o
   4   3  14        1.63        0.81      1.68 o
   5   3  14       79.32       73.60      6.12 o
  -5   4  14        0.37        1.04      1.43 o
  -4   4  14       88.49       80.40      7.03 o
  -3   4  14        6.18        1.97      1.67 o
  -2   4  14      161.16      160.76     10.84 o
  -1   4  14       45.31       33.55      6.86 o
   0   4  14      140.77      141.17     10.17 o
   1   4  14        4.08        5.30      1.90 o
   2   4  14      309.46      300.57     13.64 o
   3   4  14        2.13        1.74      1.59 o
   4   4  14      123.42      105.82     18.28 o
  -4   5  14        3.95        4.37      1.59 o
  -3   5  14       88.15       80.41      6.03 o
  -2   5  14       53.08       56.81      5.54 o
  -1   5  14      102.92      112.10      7.07 o
   0   5  14      170.57      173.54      7.68 o
   1   5  14      488.92      517.08     13.41 o
   2   5  14       38.49       39.15      5.17 o
   3   5  14       14.80       11.74      2.86 o
  -1   6  14      145.37      127.88     20.32 o
   0   6  14       13.97        9.52      2.14 o
  -5   0  15       49.79       46.37      6.52 o
  -3   0  15       13.47       21.48      5.31 o
  -1   0  15      367.53      406.87     26.16 o
   1   0  15        4.27        6.13      3.75 o
   3   0  15      215.42      205.50     17.52 o
   5   0  15       17.76       25.81      4.46 o
  -5   1  15        1.14        0.98      1.04 o
  -4   1  15       52.26       55.48      5.67 o
  -3   1  15        0.49        1.23      1.19 o
  -2   1  15      294.24      320.83     15.60 o
  -1   1  15       81.16       65.47      7.15 o
   0   1  15       74.77       76.81      7.78 o
   1   1  15       19.23       15.19      3.70 o
   2   1  15      293.02      297.03     13.06 o
   3   1  15       53.62       49.51      5.07 o
   4   1  15       87.82       81.88      5.36 o
   5   1  15       79.02       88.84      8.20 o
  -5   2  15      417.83      426.79     17.89 o
  -4   2  15       15.90       13.72      2.55 o
  -3   2  15      380.76      354.27     15.26 o
  -2   2  15       14.94       11.13      2.35 o
  -1   2  15       86.73       91.30      6.22 o
   0   2  15       17.87       13.16      2.56 o
   1   2  15      377.63      388.20     16.77 o
   2   2  15        0.22       -3.21      3.21 o
   3   2  15      268.79      268.48     10.88 o
   4   2  15        0.64        3.52      2.28 o
  -4   3  15      290.77      304.78     16.22 o
  -3   3  15       27.69       26.62      4.49 o
  -2   3  15      358.04      366.20     14.11 o
  -1   3  15        0.67        0.76      1.05 o
   0   3  15      316.15      335.48     13.69 o
   1   3  15        8.27        5.91      2.10 o
   2   3  15       46.58       60.19      6.55 o
   3   3  15        0.87        0.75      3.36 o
  -3   4  15       86.93       99.36      8.84 o
  -2   4  15        2.40        1.91      1.18 o
  -1   4  15      257.74      234.86     24.59 o
   0   4  15        4.04        3.98      1.23 o
   1   4  15       66.35       58.75      4.52 o
   2   4  15       48.71       47.10      8.77 o
  -4   0  16        7.32        5.64      1.86 o
  -2   0  16      534.86      593.00     26.77 o
   0   0  16        0.78       -1.13      2.50 o
   2   0  16       17.75        8.58      3.38 o
  -3   1  16      123.51      135.30      7.87 o
  -2   1  16       13.08       10.81      2.25 o
  -1   1  16      181.75      178.34     10.16 o
   0   1  16        0.09        1.13      1.67 o
   1   1  16       56.72       63.06      5.17 o
   2   1  16       20.29       20.39      3.27 o
   3   1  16      150.04      165.52     12.62 o
  -2   2  16      136.93      134.48      7.40 o
  -1   2  16       13.66        8.84      2.18 o
   0   2  16      313.48      336.64     15.09 o
   1   2  16       17.98       17.70      2.52 o
   2   2  16      204.85      203.30     10.73 o
   0   3  16        0.09        4.21      2.72 o
   1   3  16      166.45      162.13     14.99 o
 
